# Supplementary material for: Elevated risk of infection with SARS-CoV-2 Beta, Gamma, and Delta variant compared to Alpha variant in vaccinated individuals
Source: Sci Transl Med. 2022 Jul 21:eabn4338. doi: 10.1126/scitranslmed.abn4338 (PMC9580257; doi:10.1126/scitranslmed.abn4338)
Supplement: Supplementary file 3 — Table S1 Data file S1 [file scitranslmed.abn4338_data_files.zip]

Archive with 2 entries (2 files):
- abn4338_data_file_s1.xlsx
- abn4338_table_s1.xlsx
