# Supplementary material for: Elevated risk of infection with SARS-CoV-2 Beta, Gamma, and Delta variant compared to Alpha variant in vaccinated individuals
Source: Sci Transl Med. 2022 Jul 21:eabn4338. doi: 10.1126/scitranslmed.abn4338 (PMC9580257; doi:10.1126/scitranslmed.abn4338)
Supplement: Supplementary file 3 — Table S1 Data file S1 [file scitranslmed.abn4338_data_files.zip › abn4338_data_file_s1.xlsx]

## Sheet: Fig. 1
Week of sampling	sample_status	Variant	Count	Proportion (%)
2021-W09	Naive	Other	112	11.3821
2021-W09	Naive	Alpha	853	86.687
2021-W09	Naive	Beta	14	1.42276
2021-W09	Naive	Gamma	5	0.50813
2021-W09	Naive	Delta	0	0
2021-W09	Partially vaccinated	Other	2	14.2857
2021-W09	Partially vaccinated	Alpha	12	85.7143
2021-W09	Partially vaccinated	Beta	0	0
2021-W09	Partially vaccinated	Gamma	0	0
2021-W09	Partially vaccinated	Delta	0	0
2021-W09	Fully vaccinated	Other	0	0
2021-W09	Fully vaccinated	Alpha	2	100
2021-W09	Fully vaccinated	Beta	0	0
2021-W09	Fully vaccinated	Gamma	0	0
2021-W09	Fully vaccinated	Delta	0	0
2021-W09	Previous infection	Other	3	23.0769
2021-W09	Previous infection	Alpha	10	76.9231
2021-W09	Previous infection	Beta	0	0
2021-W09	Previous infection	Gamma	0	0
2021-W09	Previous infection	Delta	0	0
2021-W10	Naive	Other	105	7.8534
2021-W10	Naive	Alpha	1189	88.9304
2021-W10	Naive	Beta	33	2.46821
2021-W10	Naive	Gamma	10	0.747943
2021-W10	Naive	Delta	0	0
2021-W10	Partially vaccinated	Other	0	0
2021-W10	Partially vaccinated	Alpha	39	97.5
2021-W10	Partially vaccinated	Beta	1	2.5
2021-W10	Partially vaccinated	Gamma	0	0
2021-W10	Partially vaccinated	Delta	0	0
2021-W10	Fully vaccinated	Other	0	0
2021-W10	Fully vaccinated	Alpha	7	100
2021-W10	Fully vaccinated	Beta	0	0
2021-W10	Fully vaccinated	Gamma	0	0
2021-W10	Fully vaccinated	Delta	0	0
2021-W10	Previous infection	Other	2	8.69565
2021-W10	Previous infection	Alpha	20	86.9565
2021-W10	Previous infection	Beta	1	4.34783
2021-W10	Previous infection	Gamma	0	0
2021-W10	Previous infection	Delta	0	0
2021-W11	Naive	Other	45	4.65357
2021-W11	Naive	Alpha	877	90.6929
2021-W11	Naive	Beta	29	2.99897
2021-W11	Naive	Gamma	16	1.6546
2021-W11	Naive	Delta	0	0
2021-W11	Partially vaccinated	Other	3	7.89474
2021-W11	Partially vaccinated	Alpha	34	89.4737
2021-W11	Partially vaccinated	Beta	1	2.63158
2021-W11	Partially vaccinated	Gamma	0	0
2021-W11	Partially vaccinated	Delta	0	0
2021-W11	Fully vaccinated	Other	1	11.1111
2021-W11	Fully vaccinated	Alpha	6	66.6667
2021-W11	Fully vaccinated	Beta	1	11.1111
2021-W11	Fully vaccinated	Gamma	1	11.1111
2021-W11	Fully vaccinated	Delta	0	0
2021-W11	Previous infection	Other	1	10
2021-W11	Previous infection	Alpha	8	80
2021-W11	Previous infection	Beta	1	10
2021-W11	Previous infection	Gamma	0	0
2021-W11	Previous infection	Delta	0	0
2021-W12	Naive	Other	18	1.78749
2021-W12	Naive	Alpha	952	94.5382
2021-W12	Naive	Beta	25	2.48262
2021-W12	Naive	Gamma	12	1.19166
2021-W12	Naive	Delta	0	0
2021-W12	Partially vaccinated	Other	4	6.77966
2021-W12	Partially vaccinated	Alpha	52	88.1356
2021-W12	Partially vaccinated	Beta	2	3.38983
2021-W12	Partially vaccinated	Gamma	1	1.69492
2021-W12	Partially vaccinated	Delta	0	0
2021-W12	Fully vaccinated	Other	0	0
2021-W12	Fully vaccinated	Alpha	18	100
2021-W12	Fully vaccinated	Beta	0	0
2021-W12	Fully vaccinated	Gamma	0	0
2021-W12	Fully vaccinated	Delta	0	0
2021-W12	Previous infection	Other	0	0
2021-W12	Previous infection	Alpha	11	84.6154
2021-W12	Previous infection	Beta	2	15.3846
2021-W12	Previous infection	Gamma	0	0
2021-W12	Previous infection	Delta	0	0
2021-W13	Naive	Other	23	2.02465
2021-W13	Naive	Alpha	1082	95.2465
2021-W13	Naive	Beta	21	1.84859
2021-W13	Naive	Gamma	10	0.880282
2021-W13	Naive	Delta	0	0
2021-W13	Partially vaccinated	Other	0	0
2021-W13	Partially vaccinated	Alpha	55	98.2143
2021-W13	Partially vaccinated	Beta	1	1.78571
2021-W13	Partially vaccinated	Gamma	0	0
2021-W13	Partially vaccinated	Delta	0	0
2021-W13	Fully vaccinated	Other	0	0
2021-W13	Fully vaccinated	Alpha	6	66.6667
2021-W13	Fully vaccinated	Beta	2	22.2222
2021-W13	Fully vaccinated	Gamma	1	11.1111
2021-W13	Fully vaccinated	Delta	0	0
2021-W13	Previous infection	Other	1	6.66667
2021-W13	Previous infection	Alpha	14	93.3333
2021-W13	Previous infection	Beta	0	0
2021-W13	Previous infection	Gamma	0	0
2021-W13	Previous infection	Delta	0	0
2021-W14	Naive	Other	13	1.30391
2021-W14	Naive	Alpha	952	95.4865
2021-W14	Naive	Beta	15	1.50451
2021-W14	Naive	Gamma	17	1.70512
2021-W14	Naive	Delta	0	0
2021-W14	Partially vaccinated	Other	0	0
2021-W14	Partially vaccinated	Alpha	33	94.2857
2021-W14	Partially vaccinated	Beta	0	0
2021-W14	Partially vaccinated	Gamma	2	5.71429
2021-W14	Partially vaccinated	Delta	0	0
2021-W14	Fully vaccinated	Other	0	0
2021-W14	Fully vaccinated	Alpha	16	88.8889
2021-W14	Fully vaccinated	Beta	2	11.1111
2021-W14	Fully vaccinated	Gamma	0	0
2021-W14	Fully vaccinated	Delta	0	0
2021-W14	Previous infection	Other	0	0
2021-W14	Previous infection	Alpha	17	100
2021-W14	Previous infection	Beta	0	0
2021-W14	Previous infection	Gamma	0	0
2021-W14	Previous infection	Delta	0	0
2021-W15	Naive	Other	12	1.27932
2021-W15	Naive	Alpha	900	95.9488
2021-W15	Naive	Beta	11	1.17271
2021-W15	Naive	Gamma	15	1.59915
2021-W15	Naive	Delta	0	0
2021-W15	Partially vaccinated	Other	1	4.54545
2021-W15	Partially vaccinated	Alpha	21	95.4545
2021-W15	Partially vaccinated	Beta	0	0
2021-W15	Partially vaccinated	Gamma	0	0
2021-W15	Partially vaccinated	Delta	0	0
2021-W15	Fully vaccinated	Other	0	0
2021-W15	Fully vaccinated	Alpha	6	100
2021-W15	Fully vaccinated	Beta	0	0
2021-W15	Fully vaccinated	Gamma	0	0
2021-W15	Fully vaccinated	Delta	0	0
2021-W15	Previous infection	Other	0	0
2021-W15	Previous infection	Alpha	10	100
2021-W15	Previous infection	Beta	0	0
2021-W15	Previous infection	Gamma	0	0
2021-W15	Previous infection	Delta	0	0
2021-W16	Naive	Other	10	1.01626
2021-W16	Naive	Alpha	947	96.2398
2021-W16	Naive	Beta	12	1.21951
2021-W16	Naive	Gamma	15	1.52439
2021-W16	Naive	Delta	0	0
2021-W16	Partially vaccinated	Other	0	0
2021-W16	Partially vaccinated	Alpha	80	96.3855
2021-W16	Partially vaccinated	Beta	2	2.40964
2021-W16	Partially vaccinated	Gamma	1	1.20482
2021-W16	Partially vaccinated	Delta	0	0
2021-W16	Fully vaccinated	Other	0	0
2021-W16	Fully vaccinated	Alpha	24	96
2021-W16	Fully vaccinated	Beta	0	0
2021-W16	Fully vaccinated	Gamma	1	4
2021-W16	Fully vaccinated	Delta	0	0
2021-W16	Previous infection	Other	0	0
2021-W16	Previous infection	Alpha	25	96.1538
2021-W16	Previous infection	Beta	0	0
2021-W16	Previous infection	Gamma	1	3.84615
2021-W16	Previous infection	Delta	0	0
2021-W17	Naive	Other	7	0.748663
2021-W17	Naive	Alpha	914	97.754
2021-W17	Naive	Beta	0	0
2021-W17	Naive	Gamma	12	1.28342
2021-W17	Naive	Delta	2	0.213904
2021-W17	Partially vaccinated	Other	0	0
2021-W17	Partially vaccinated	Alpha	190	95.9596
2021-W17	Partially vaccinated	Beta	5	2.52525
2021-W17	Partially vaccinated	Gamma	2	1.0101
2021-W17	Partially vaccinated	Delta	1	0.505051
2021-W17	Fully vaccinated	Other	0	0
2021-W17	Fully vaccinated	Alpha	46	97.8723
2021-W17	Fully vaccinated	Beta	1	2.12766
2021-W17	Fully vaccinated	Gamma	0	0
2021-W17	Fully vaccinated	Delta	0	0
2021-W17	Previous infection	Other	1	1.5625
2021-W17	Previous infection	Alpha	63	98.4375
2021-W17	Previous infection	Beta	0	0
2021-W17	Previous infection	Gamma	0	0
2021-W17	Previous infection	Delta	0	0
2021-W18	Naive	Other	5	0.475737
2021-W18	Naive	Alpha	1022	97.2407
2021-W18	Naive	Beta	7	0.666032
2021-W18	Naive	Gamma	16	1.52236
2021-W18	Naive	Delta	1	0.0951475
2021-W18	Partially vaccinated	Other	0	0
2021-W18	Partially vaccinated	Alpha	48	96
2021-W18	Partially vaccinated	Beta	1	2
2021-W18	Partially vaccinated	Gamma	1	2
2021-W18	Partially vaccinated	Delta	0	0
2021-W18	Fully vaccinated	Other	0	0
2021-W18	Fully vaccinated	Alpha	3	100
2021-W18	Fully vaccinated	Beta	0	0
2021-W18	Fully vaccinated	Gamma	0	0
2021-W18	Fully vaccinated	Delta	0	0
2021-W18	Previous infection	Other	0	0
2021-W18	Previous infection	Alpha	14	100
2021-W18	Previous infection	Beta	0	0
2021-W18	Previous infection	Gamma	0	0
2021-W18	Previous infection	Delta	0	0
2021-W19	Naive	Other	4	0.407332
2021-W19	Naive	Alpha	952	96.945
2021-W19	Naive	Beta	4	0.407332
2021-W19	Naive	Gamma	13	1.32383
2021-W19	Naive	Delta	9	0.916497
2021-W19	Partially vaccinated	Other	0	0
2021-W19	Partially vaccinated	Alpha	67	100
2021-W19	Partially vaccinated	Beta	0	0
2021-W19	Partially vaccinated	Gamma	0	0
2021-W19	Partially vaccinated	Delta	0	0
2021-W19	Fully vaccinated	Other	0	0
2021-W19	Fully vaccinated	Alpha	14	100
2021-W19	Fully vaccinated	Beta	0	0
2021-W19	Fully vaccinated	Gamma	0	0
2021-W19	Fully vaccinated	Delta	0	0
2021-W19	Previous infection	Other	0	0
2021-W19	Previous infection	Alpha	5	100
2021-W19	Previous infection	Beta	0	0
2021-W19	Previous infection	Gamma	0	0
2021-W19	Previous infection	Delta	0	0
2021-W20	Naive	Other	5	0.563063
2021-W20	Naive	Alpha	858	96.6216
2021-W20	Naive	Beta	1	0.112613
2021-W20	Naive	Gamma	16	1.8018
2021-W20	Naive	Delta	8	0.900901
2021-W20	Partially vaccinated	Other	0	0
2021-W20	Partially vaccinated	Alpha	126	94.7368
2021-W20	Partially vaccinated	Beta	1	0.75188
2021-W20	Partially vaccinated	Gamma	5	3.7594
2021-W20	Partially vaccinated	Delta	1	0.75188
2021-W20	Fully vaccinated	Other	0	0
2021-W20	Fully vaccinated	Alpha	33	94.2857
2021-W20	Fully vaccinated	Beta	0	0
2021-W20	Fully vaccinated	Gamma	2	5.71429
2021-W20	Fully vaccinated	Delta	0	0
2021-W20	Previous infection	Other	1	2.94118
2021-W20	Previous infection	Alpha	32	94.1176
2021-W20	Previous infection	Beta	0	0
2021-W20	Previous infection	Gamma	0	0
2021-W20	Previous infection	Delta	1	2.94118
2021-W21	Naive	Other	8	0.981595
2021-W21	Naive	Alpha	783	96.0736
2021-W21	Naive	Beta	2	0.245399
2021-W21	Naive	Gamma	8	0.981595
2021-W21	Naive	Delta	14	1.71779
2021-W21	Partially vaccinated	Other	2	4
2021-W21	Partially vaccinated	Alpha	46	92
2021-W21	Partially vaccinated	Beta	0	0
2021-W21	Partially vaccinated	Gamma	0	0
2021-W21	Partially vaccinated	Delta	2	4
2021-W21	Fully vaccinated	Other	0	0
2021-W21	Fully vaccinated	Alpha	12	100
2021-W21	Fully vaccinated	Beta	0	0
2021-W21	Fully vaccinated	Gamma	0	0
2021-W21	Fully vaccinated	Delta	0	0
2021-W21	Previous infection	Other	0	0
2021-W21	Previous infection	Alpha	2	100
2021-W21	Previous infection	Beta	0	0
2021-W21	Previous infection	Gamma	0	0
2021-W21	Previous infection	Delta	0	0
2021-W22	Naive	Other	8	0.958084
2021-W22	Naive	Alpha	786	94.1317
2021-W22	Naive	Beta	0	0
2021-W22	Naive	Gamma	11	1.31737
2021-W22	Naive	Delta	30	3.59281
2021-W22	Partially vaccinated	Other	1	2.04082
2021-W22	Partially vaccinated	Alpha	44	89.7959
2021-W22	Partially vaccinated	Beta	0	0
2021-W22	Partially vaccinated	Gamma	3	6.12245
2021-W22	Partially vaccinated	Delta	1	2.04082
2021-W22	Fully vaccinated	Other	0	0
2021-W22	Fully vaccinated	Alpha	15	93.75
2021-W22	Fully vaccinated	Beta	0	0
2021-W22	Fully vaccinated	Gamma	1	6.25
2021-W22	Fully vaccinated	Delta	0	0
2021-W22	Previous infection	Other	0	0
2021-W22	Previous infection	Alpha	11	91.6667
2021-W22	Previous infection	Beta	0	0
2021-W22	Previous infection	Gamma	0	0
2021-W22	Previous infection	Delta	1	8.33333
2021-W23	Naive	Other	16	2.13333
2021-W23	Naive	Alpha	655	87.3333
2021-W23	Naive	Beta	1	0.133333
2021-W23	Naive	Gamma	6	0.8
2021-W23	Naive	Delta	72	9.6
2021-W23	Partially vaccinated	Other	0	0
2021-W23	Partially vaccinated	Alpha	89	87.2549
2021-W23	Partially vaccinated	Beta	0	0
2021-W23	Partially vaccinated	Gamma	1	0.980392
2021-W23	Partially vaccinated	Delta	12	11.7647
2021-W23	Fully vaccinated	Other	0	0
2021-W23	Fully vaccinated	Alpha	26	92.8571
2021-W23	Fully vaccinated	Beta	0	0
2021-W23	Fully vaccinated	Gamma	1	3.57143
2021-W23	Fully vaccinated	Delta	1	3.57143
2021-W23	Previous infection	Other	1	5
2021-W23	Previous infection	Alpha	17	85
2021-W23	Previous infection	Beta	0	0
2021-W23	Previous infection	Gamma	0	0
2021-W23	Previous infection	Delta	2	10
2021-W24	Naive	Other	23	4.75207
2021-W24	Naive	Alpha	350	72.314
2021-W24	Naive	Beta	0	0
2021-W24	Naive	Gamma	5	1.03306
2021-W24	Naive	Delta	106	21.9008
2021-W24	Partially vaccinated	Other	1	1.81818
2021-W24	Partially vaccinated	Alpha	36	65.4545
2021-W24	Partially vaccinated	Beta	0	0
2021-W24	Partially vaccinated	Gamma	2	3.63636
2021-W24	Partially vaccinated	Delta	16	29.0909
2021-W24	Fully vaccinated	Other	1	6.25
2021-W24	Fully vaccinated	Alpha	12	75
2021-W24	Fully vaccinated	Beta	0	0
2021-W24	Fully vaccinated	Gamma	0	0
2021-W24	Fully vaccinated	Delta	3	18.75
2021-W24	Previous infection	Other	0	0
2021-W24	Previous infection	Alpha	8	80
2021-W24	Previous infection	Beta	0	0
2021-W24	Previous infection	Gamma	0	0
2021-W24	Previous infection	Delta	2	20
2021-W25	Naive	Other	6	1.68067
2021-W25	Naive	Alpha	211	59.1036
2021-W25	Naive	Beta	1	0.280112
2021-W25	Naive	Gamma	3	0.840336
2021-W25	Naive	Delta	136	38.0952
2021-W25	Partially vaccinated	Other	0	0
2021-W25	Partially vaccinated	Alpha	19	50
2021-W25	Partially vaccinated	Beta	0	0
2021-W25	Partially vaccinated	Gamma	1	2.63158
2021-W25	Partially vaccinated	Delta	18	47.3684
2021-W25	Fully vaccinated	Other	0	0
2021-W25	Fully vaccinated	Alpha	8	40
2021-W25	Fully vaccinated	Beta	0	0
2021-W25	Fully vaccinated	Gamma	0	0
2021-W25	Fully vaccinated	Delta	12	60
2021-W25	Previous infection	Other	0	0
2021-W25	Previous infection	Alpha	6	85.7143
2021-W25	Previous infection	Beta	0	0
2021-W25	Previous infection	Gamma	0	0
2021-W25	Previous infection	Delta	1	14.2857
2021-W26	Naive	Other	11	2.43902
2021-W26	Naive	Alpha	134	29.7118
2021-W26	Naive	Beta	0	0
2021-W26	Naive	Gamma	1	0.221729
2021-W26	Naive	Delta	305	67.6275
2021-W26	Partially vaccinated	Other	1	1.03093
2021-W26	Partially vaccinated	Alpha	23	23.7113
2021-W26	Partially vaccinated	Beta	0	0
2021-W26	Partially vaccinated	Gamma	1	1.03093
2021-W26	Partially vaccinated	Delta	72	74.2268
2021-W26	Fully vaccinated	Other	1	3.22581
2021-W26	Fully vaccinated	Alpha	7	22.5806
2021-W26	Fully vaccinated	Beta	0	0
2021-W26	Fully vaccinated	Gamma	0	0
2021-W26	Fully vaccinated	Delta	23	74.1935
2021-W26	Previous infection	Other	0	0
2021-W26	Previous infection	Alpha	6	30
2021-W26	Previous infection	Beta	0	0
2021-W26	Previous infection	Gamma	0	0
2021-W26	Previous infection	Delta	14	70
2021-W27	Naive	Other	5	0.672948
2021-W27	Naive	Alpha	117	15.747
2021-W27	Naive	Beta	0	0
2021-W27	Naive	Gamma	0	0
2021-W27	Naive	Delta	621	83.5801
2021-W27	Partially vaccinated	Other	1	0.636943
2021-W27	Partially vaccinated	Alpha	19	12.1019
2021-W27	Partially vaccinated	Beta	0	0
2021-W27	Partially vaccinated	Gamma	1	0.636943
2021-W27	Partially vaccinated	Delta	136	86.6242
2021-W27	Fully vaccinated	Other	0	0
2021-W27	Fully vaccinated	Alpha	9	9.18367
2021-W27	Fully vaccinated	Beta	0	0
2021-W27	Fully vaccinated	Gamma	0	0
2021-W27	Fully vaccinated	Delta	89	90.8163
2021-W27	Previous infection	Other	1	5.26316
2021-W27	Previous infection	Alpha	4	21.0526
2021-W27	Previous infection	Beta	0	0
2021-W27	Previous infection	Gamma	0	0
2021-W27	Previous infection	Delta	14	73.6842
2021-W28	Naive	Other	14	2.50896
2021-W28	Naive	Alpha	49	8.78136
2021-W28	Naive	Beta	0	0
2021-W28	Naive	Gamma	1	0.179211
2021-W28	Naive	Delta	494	88.5305
2021-W28	Partially vaccinated	Other	1	0.253807
2021-W28	Partially vaccinated	Alpha	26	6.59898
2021-W28	Partially vaccinated	Beta	0	0
2021-W28	Partially vaccinated	Gamma	1	0.253807
2021-W28	Partially vaccinated	Delta	366	92.8934
2021-W28	Fully vaccinated	Other	0	0
2021-W28	Fully vaccinated	Alpha	22	7.28477
2021-W28	Fully vaccinated	Beta	0	0
2021-W28	Fully vaccinated	Gamma	1	0.331126
2021-W28	Fully vaccinated	Delta	279	92.3841
2021-W28	Previous infection	Other	0	0
2021-W28	Previous infection	Alpha	3	10.3448
2021-W28	Previous infection	Beta	0	0
2021-W28	Previous infection	Gamma	0	0
2021-W28	Previous infection	Delta	26	89.6552
2021-W29	Naive	Other	1	0.13587
2021-W29	Naive	Alpha	45	6.11413
2021-W29	Naive	Beta	0	0
2021-W29	Naive	Gamma	0	0
2021-W29	Naive	Delta	690	93.75
2021-W29	Partially vaccinated	Other	0	0
2021-W29	Partially vaccinated	Alpha	10	3.40136
2021-W29	Partially vaccinated	Beta	0	0
2021-W29	Partially vaccinated	Gamma	1	0.340136
2021-W29	Partially vaccinated	Delta	283	96.2585
2021-W29	Fully vaccinated	Other	0	0
2021-W29	Fully vaccinated	Alpha	3	1.69492
2021-W29	Fully vaccinated	Beta	0	0
2021-W29	Fully vaccinated	Gamma	1	0.564972
2021-W29	Fully vaccinated	Delta	173	97.7401
2021-W29	Previous infection	Other	0	0
2021-W29	Previous infection	Alpha	0	0
2021-W29	Previous infection	Beta	0	0
2021-W29	Previous infection	Gamma	0	0
2021-W29	Previous infection	Delta	13	100
2021-W30	Naive	Other	1	0.185529
2021-W30	Naive	Alpha	26	4.82375
2021-W30	Naive	Beta	0	0
2021-W30	Naive	Gamma	0	0
2021-W30	Naive	Delta	512	94.9907
2021-W30	Partially vaccinated	Other	1	0.471698
2021-W30	Partially vaccinated	Alpha	6	2.83019
2021-W30	Partially vaccinated	Beta	0	0
2021-W30	Partially vaccinated	Gamma	0	0
2021-W30	Partially vaccinated	Delta	205	96.6981
2021-W30	Fully vaccinated	Other	0	0
2021-W30	Fully vaccinated	Alpha	1	0.735294
2021-W30	Fully vaccinated	Beta	0	0
2021-W30	Fully vaccinated	Gamma	0	0
2021-W30	Fully vaccinated	Delta	135	99.2647
2021-W30	Previous infection	Other	0	0
2021-W30	Previous infection	Alpha	1	5.88235
2021-W30	Previous infection	Beta	0	0
2021-W30	Previous infection	Gamma	0	0
2021-W30	Previous infection	Delta	16	94.1176
2021-W31	Naive	Other	1	0.198413
2021-W31	Naive	Alpha	9	1.78571
2021-W31	Naive	Beta	0	0
2021-W31	Naive	Gamma	0	0
2021-W31	Naive	Delta	494	98.0159
2021-W31	Partially vaccinated	Other	0	0
2021-W31	Partially vaccinated	Alpha	1	0.617284
2021-W31	Partially vaccinated	Beta	0	0
2021-W31	Partially vaccinated	Gamma	0	0
2021-W31	Partially vaccinated	Delta	161	99.3827
2021-W31	Fully vaccinated	Other	0	0
2021-W31	Fully vaccinated	Alpha	5	2.80899
2021-W31	Fully vaccinated	Beta	0	0
2021-W31	Fully vaccinated	Gamma	1	0.561798
2021-W31	Fully vaccinated	Delta	172	96.6292
2021-W31	Previous infection	Other	0	0
2021-W31	Previous infection	Alpha	0	0
2021-W31	Previous infection	Beta	0	0
2021-W31	Previous infection	Gamma	0	0
2021-W31	Previous infection	Delta	12	100
2021-W32	Naive	Other	0	0
2021-W32	Naive	Alpha	14	3.31754
2021-W32	Naive	Beta	0	0
2021-W32	Naive	Gamma	0	0
2021-W32	Naive	Delta	408	96.6825
2021-W32	Partially vaccinated	Other	0	0
2021-W32	Partially vaccinated	Alpha	3	3.0303
2021-W32	Partially vaccinated	Beta	0	0
2021-W32	Partially vaccinated	Gamma	0	0
2021-W32	Partially vaccinated	Delta	96	96.9697
2021-W32	Fully vaccinated	Other	0	0
2021-W32	Fully vaccinated	Alpha	3	1.33333
2021-W32	Fully vaccinated	Beta	0	0
2021-W32	Fully vaccinated	Gamma	0	0
2021-W32	Fully vaccinated	Delta	222	98.6667
2021-W32	Previous infection	Other	0	0
2021-W32	Previous infection	Alpha	0	0
2021-W32	Previous infection	Beta	0	0
2021-W32	Previous infection	Gamma	0	0
2021-W32	Previous infection	Delta	10	100
2021-W33	Naive	Other	0	0
2021-W33	Naive	Alpha	1	0.148148
2021-W33	Naive	Beta	0	0
2021-W33	Naive	Gamma	2	0.296296
2021-W33	Naive	Delta	672	99.5556
2021-W33	Partially vaccinated	Other	0	0
2021-W33	Partially vaccinated	Alpha	0	0
2021-W33	Partially vaccinated	Beta	0	0
2021-W33	Partially vaccinated	Gamma	0	0
2021-W33	Partially vaccinated	Delta	120	100
2021-W33	Fully vaccinated	Other	0	0
2021-W33	Fully vaccinated	Alpha	0	0
2021-W33	Fully vaccinated	Beta	0	0
2021-W33	Fully vaccinated	Gamma	0	0
2021-W33	Fully vaccinated	Delta	336	100
2021-W33	Previous infection	Other	0	0
2021-W33	Previous infection	Alpha	0	0
2021-W33	Previous infection	Beta	0	0
2021-W33	Previous infection	Gamma	0	0
2021-W33	Previous infection	Delta	18	100
2021-W34	Naive	Other	0	0
2021-W34	Naive	Alpha	0	0
2021-W34	Naive	Beta	0	0
2021-W34	Naive	Gamma	1	0.180505
2021-W34	Naive	Delta	553	99.8195
2021-W34	Partially vaccinated	Other	0	0
2021-W34	Partially vaccinated	Alpha	0	0
2021-W34	Partially vaccinated	Beta	0	0
2021-W34	Partially vaccinated	Gamma	0	0
2021-W34	Partially vaccinated	Delta	82	100
2021-W34	Fully vaccinated	Other	0	0
2021-W34	Fully vaccinated	Alpha	0	0
2021-W34	Fully vaccinated	Beta	0	0
2021-W34	Fully vaccinated	Gamma	0	0
2021-W34	Fully vaccinated	Delta	452	100
2021-W34	Previous infection	Other	0	0
2021-W34	Previous infection	Alpha	0	0
2021-W34	Previous infection	Beta	0	0
2021-W34	Previous infection	Gamma	0	0
2021-W34	Previous infection	Delta	38	100
2021-W35	Naive	Other	0	0
2021-W35	Naive	Alpha	0	0
2021-W35	Naive	Beta	0	0
2021-W35	Naive	Gamma	0	0
2021-W35	Naive	Delta	175	100
2021-W35	Partially vaccinated	Other	0	0
2021-W35	Partially vaccinated	Alpha	0	0
2021-W35	Partially vaccinated	Beta	0	0
2021-W35	Partially vaccinated	Gamma	0	0
2021-W35	Partially vaccinated	Delta	17	100
2021-W35	Fully vaccinated	Other	0	0
2021-W35	Fully vaccinated	Alpha	0	0
2021-W35	Fully vaccinated	Beta	0	0
2021-W35	Fully vaccinated	Gamma	0	0
2021-W35	Fully vaccinated	Delta	87	100
2021-W35	Previous infection	Other	0	0
2021-W35	Previous infection	Alpha	0	0
2021-W35	Previous infection	Beta	0	0
2021-W35	Previous infection	Gamma	0	0
2021-W35	Previous infection	Delta	4	100

## Sheet: Fig. 2
Immuunstatus	Variant	OR	2.5 %	97.5 %	label
Partially vaccinated	Beta	1.78124	0.951015	3.33625	1.8 (1.0-3.3)
Partially vaccinated	Gamma	1.44729	0.890772	2.35149	1.4 (0.9-2.4)
Partially vaccinated	Delta	1.63389	1.3069	2.0427	1.6 (1.3-2.0)
Fully vaccinated	Beta	3.07939	1.30391	7.27249	3.1 (1.3-7.3)
Fully vaccinated	Gamma	2.12093	1.06733	4.21455	2.1 (1.1-4.2)
Fully vaccinated	Delta	1.81175	1.35795	2.41719	1.8 (1.4-2.4)
Previous infection	Beta	1.3732	0.501769	3.75807	1.4 (0.5-3.8)
Previous infection	Gamma	0.254601	0.0355188	1.825	0.3 (0.0-1.8)
Previous infection	Delta	0.931189	0.581309	1.49165	0.9 (0.6-1.5)

## Sheet: Fig. S1
Week of sampling	sample_status	Count	Proportion (%)
2021-W09	Unknown	1149	4.72528
2021-W09	Partially/fully vaccinated and previous infection	17	0.0699128
2021-W09	Previous infection	647	2.6608
2021-W09	Fully vaccinated	33	0.135713
2021-W09	Partially vaccinated	147	0.60454
2021-W09	Recently vaccinated	291	1.19674
2021-W09	Naive	22032	90.607
2021-W10	Unknown	1545	4.99984
2021-W10	Partially/fully vaccinated and previous infection	20	0.0647228
2021-W10	Previous infection	717	2.32031
2021-W10	Fully vaccinated	58	0.187696
2021-W10	Partially vaccinated	283	0.915828
2021-W10	Recently vaccinated	410	1.32682
2021-W10	Naive	27868	90.1848
2021-W11	Unknown	1745	4.98272
2021-W11	Partially/fully vaccinated and previous infection	30	0.0856629
2021-W11	Previous infection	753	2.15014
2021-W11	Fully vaccinated	87	0.248422
2021-W11	Partially vaccinated	382	1.09077
2021-W11	Recently vaccinated	339	0.967991
2021-W11	Naive	31685	90.4743
2021-W12	Unknown	1946	4.82627
2021-W12	Partially/fully vaccinated and previous infection	30	0.0744029
2021-W12	Previous infection	857	2.12544
2021-W12	Fully vaccinated	137	0.339773
2021-W12	Partially vaccinated	560	1.38885
2021-W12	Recently vaccinated	288	0.714268
2021-W12	Naive	36503	90.531
2021-W13	Unknown	1767	4.687
2021-W13	Partially/fully vaccinated and previous infection	30	0.0795756
2021-W13	Previous infection	655	1.7374
2021-W13	Fully vaccinated	119	0.31565
2021-W13	Partially vaccinated	597	1.58355
2021-W13	Recently vaccinated	343	0.909814
2021-W13	Naive	34189	90.687
2021-W14	Unknown	1924	4.75027
2021-W14	Partially/fully vaccinated and previous infection	25	0.0617238
2021-W14	Previous infection	554	1.3678
2021-W14	Fully vaccinated	170	0.419722
2021-W14	Partially vaccinated	708	1.74802
2021-W14	Recently vaccinated	605	1.49372
2021-W14	Naive	36517	90.1588
2021-W15	Unknown	2034	5.1962
2021-W15	Partially/fully vaccinated and previous infection	38	0.0970775
2021-W15	Previous infection	555	1.41784
2021-W15	Fully vaccinated	169	0.431739
2021-W15	Partially vaccinated	819	2.09227
2021-W15	Recently vaccinated	696	1.77805
2021-W15	Naive	34833	88.9868
2021-W16	Unknown	2351	5.17329
2021-W16	Partially/fully vaccinated and previous infection	34	0.0748157
2021-W16	Previous infection	576	1.26747
2021-W16	Fully vaccinated	246	0.541314
2021-W16	Partially vaccinated	1099	2.41831
2021-W16	Recently vaccinated	1174	2.58334
2021-W16	Naive	39965	87.9415
2021-W17	Unknown	1848	5.02447
2021-W17	Partially/fully vaccinated and previous infection	33	0.0897227
2021-W17	Previous infection	544	1.47906
2021-W17	Fully vaccinated	208	0.565525
2021-W17	Partially vaccinated	1112	3.02338
2021-W17	Recently vaccinated	1140	3.09951
2021-W17	Naive	31895	86.7183
2021-W18	Unknown	1998	5.27915
2021-W18	Partially/fully vaccinated and previous infection	31	0.0819087
2021-W18	Previous infection	533	1.4083
2021-W18	Fully vaccinated	259	0.684334
2021-W18	Partially vaccinated	1514	4.00032
2021-W18	Recently vaccinated	1227	3.242
2021-W18	Naive	32285	85.304
2021-W19	Unknown	1431	5.11473
2021-W19	Partially/fully vaccinated and previous infection	30	0.107227
2021-W19	Previous infection	407	1.45471
2021-W19	Fully vaccinated	220	0.786332
2021-W19	Partially vaccinated	1357	4.85024
2021-W19	Recently vaccinated	1064	3.80299
2021-W19	Naive	23469	83.8838
2021-W20	Unknown	1199	5.61724
2021-W20	Partially/fully vaccinated and previous infection	31	0.145233
2021-W20	Previous infection	312	1.4617
2021-W20	Fully vaccinated	181	0.847974
2021-W20	Partially vaccinated	1091	5.11127
2021-W20	Recently vaccinated	939	4.39916
2021-W20	Naive	17592	82.4174
2021-W21	Unknown	816	5.21472
2021-W21	Partially/fully vaccinated and previous infection	23	0.146984
2021-W21	Previous infection	230	1.46984
2021-W21	Fully vaccinated	177	1.13113
2021-W21	Partially vaccinated	771	4.92715
2021-W21	Recently vaccinated	811	5.18277
2021-W21	Naive	12820	81.9274
2021-W22	Unknown	597	5.00965
2021-W22	Partially/fully vaccinated and previous infection	16	0.134262
2021-W22	Previous infection	189	1.58597
2021-W22	Fully vaccinated	124	1.04053
2021-W22	Partially vaccinated	633	5.31174
2021-W22	Recently vaccinated	617	5.17748
2021-W22	Naive	9741	81.7404
2021-W23	Unknown	410	5.83547
2021-W23	Partially/fully vaccinated and previous infection	21	0.29889
2021-W23	Previous infection	150	2.13493
2021-W23	Fully vaccinated	108	1.53715
2021-W23	Partially vaccinated	360	5.12383
2021-W23	Recently vaccinated	402	5.72161
2021-W23	Naive	5575	79.3481
2021-W24	Unknown	216	5.83153
2021-W24	Partially/fully vaccinated and previous infection	13	0.350972
2021-W24	Previous infection	111	2.99676
2021-W24	Fully vaccinated	67	1.80886
2021-W24	Partially vaccinated	234	6.31749
2021-W24	Recently vaccinated	298	8.04536
2021-W24	Naive	2765	74.649
2021-W25	Unknown	201	6.83673
2021-W25	Partially/fully vaccinated and previous infection	25	0.85034
2021-W25	Previous infection	88	2.9932
2021-W25	Fully vaccinated	76	2.58503
2021-W25	Partially vaccinated	235	7.9932
2021-W25	Recently vaccinated	267	9.08163
2021-W25	Naive	2048	69.6599
2021-W26	Unknown	456	8.60702
2021-W26	Partially/fully vaccinated and previous infection	47	0.887127
2021-W26	Previous infection	151	2.85013
2021-W26	Fully vaccinated	183	3.45413
2021-W26	Partially vaccinated	505	9.5319
2021-W26	Recently vaccinated	736	13.892
2021-W26	Naive	3220	60.7777
2021-W27	Unknown	5885	13.6851
2021-W27	Partially/fully vaccinated and previous infection	251	0.58368
2021-W27	Previous infection	754	1.75337
2021-W27	Fully vaccinated	2145	4.98802
2021-W27	Partially vaccinated	3785	8.80171
2021-W27	Recently vaccinated	14260	33.1605
2021-W27	Naive	15923	37.0276
2021-W28	Unknown	9421	16.4821
2021-W28	Partially/fully vaccinated and previous infection	418	0.731293
2021-W28	Previous infection	619	1.08294
2021-W28	Fully vaccinated	4214	7.37242
2021-W28	Partially vaccinated	8445	14.7746
2021-W28	Recently vaccinated	15599	27.2905
2021-W28	Naive	18443	32.2661
2021-W29	Unknown	3523	11.9286
2021-W29	Partially/fully vaccinated and previous infection	268	0.907429
2021-W29	Previous infection	311	1.05302
2021-W29	Fully vaccinated	3101	10.4998
2021-W29	Partially vaccinated	5725	19.3844
2021-W29	Recently vaccinated	3891	13.1746
2021-W29	Naive	12715	43.0521
2021-W30	Unknown	1600	10.8925
2021-W30	Partially/fully vaccinated and previous infection	139	0.946286
2021-W30	Previous infection	182	1.23902
2021-W30	Fully vaccinated	2065	14.0581
2021-W30	Partially vaccinated	2727	18.5649
2021-W30	Recently vaccinated	995	6.77378
2021-W30	Naive	6981	47.5254
2021-W31	Unknown	1406	11.501
2021-W31	Partially/fully vaccinated and previous infection	118	0.965235
2021-W31	Previous infection	145	1.18609
2021-W31	Fully vaccinated	2155	17.6278
2021-W31	Partially vaccinated	1949	15.9427
2021-W31	Recently vaccinated	484	3.9591
2021-W31	Naive	5968	48.818
2021-W32	Unknown	1329	11.5898
2021-W32	Partially/fully vaccinated and previous infection	106	0.924392
2021-W32	Previous infection	145	1.2645
2021-W32	Fully vaccinated	2559	22.3162
2021-W32	Partially vaccinated	1430	12.4706
2021-W32	Recently vaccinated	249	2.17145
2021-W32	Naive	5649	49.2631
2021-W33	Unknown	1478	11.9386
2021-W33	Partially/fully vaccinated and previous infection	112	0.904685
2021-W33	Previous infection	142	1.14701
2021-W33	Fully vaccinated	2811	22.706
2021-W33	Partially vaccinated	1004	8.10985
2021-W33	Recently vaccinated	209	1.68821
2021-W33	Naive	6624	53.5057
2021-W34	Unknown	1466	11.2657
2021-W34	Partially/fully vaccinated and previous infection	119	0.91447
2021-W34	Previous infection	176	1.35249
2021-W34	Fully vaccinated	3186	24.4832
2021-W34	Partially vaccinated	635	4.87974
2021-W34	Recently vaccinated	179	1.37555
2021-W34	Naive	7252	55.7289
2021-W35	Unknown	465	10.6798
2021-W35	Partially/fully vaccinated and previous infection	40	0.918695
2021-W35	Previous infection	62	1.42398
2021-W35	Fully vaccinated	1075	24.6899
2021-W35	Partially vaccinated	154	3.53698
2021-W35	Recently vaccinated	52	1.1943
2021-W35	Naive	2506	57.5563

## Sheet: Fig. S2
Week of sampling	sample_status	Variant	Count	Proportion (%)
2021-W09	Naive	Other	112	11.3821
2021-W09	Naive	Alpha	853	86.687
2021-W09	Naive	Beta	14	1.42276
2021-W09	Naive	Gamma	5	0.50813
2021-W09	Naive	Delta	0	0
2021-W09	Partially/fully vaccinated and previous infection	Other	0	0
2021-W09	Partially/fully vaccinated and previous infection	Alpha	0	0
2021-W09	Partially/fully vaccinated and previous infection	Beta	0	0
2021-W09	Partially/fully vaccinated and previous infection	Gamma	0	0
2021-W09	Partially/fully vaccinated and previous infection	Delta	0	0
2021-W09	Recently vaccinated	Other	9	34.6154
2021-W09	Recently vaccinated	Alpha	16	61.5385
2021-W09	Recently vaccinated	Beta	0	0
2021-W09	Recently vaccinated	Gamma	1	3.84615
2021-W09	Recently vaccinated	Delta	0	0
2021-W10	Naive	Other	105	7.8534
2021-W10	Naive	Alpha	1189	88.9304
2021-W10	Naive	Beta	33	2.46821
2021-W10	Naive	Gamma	10	0.747943
2021-W10	Naive	Delta	0	0
2021-W10	Partially/fully vaccinated and previous infection	Other	0	0
2021-W10	Partially/fully vaccinated and previous infection	Alpha	0	0
2021-W10	Partially/fully vaccinated and previous infection	Beta	0	0
2021-W10	Partially/fully vaccinated and previous infection	Gamma	0	0
2021-W10	Partially/fully vaccinated and previous infection	Delta	0	0
2021-W10	Recently vaccinated	Other	2	7.40741
2021-W10	Recently vaccinated	Alpha	25	92.5926
2021-W10	Recently vaccinated	Beta	0	0
2021-W10	Recently vaccinated	Gamma	0	0
2021-W10	Recently vaccinated	Delta	0	0
2021-W11	Naive	Other	45	4.65357
2021-W11	Naive	Alpha	877	90.6929
2021-W11	Naive	Beta	29	2.99897
2021-W11	Naive	Gamma	16	1.6546
2021-W11	Naive	Delta	0	0
2021-W11	Partially/fully vaccinated and previous infection	Other	0	0
2021-W11	Partially/fully vaccinated and previous infection	Alpha	1	100
2021-W11	Partially/fully vaccinated and previous infection	Beta	0	0
2021-W11	Partially/fully vaccinated and previous infection	Gamma	0	0
2021-W11	Partially/fully vaccinated and previous infection	Delta	0	0
2021-W11	Recently vaccinated	Other	0	0
2021-W11	Recently vaccinated	Alpha	11	91.6667
2021-W11	Recently vaccinated	Beta	1	8.33333
2021-W11	Recently vaccinated	Gamma	0	0
2021-W11	Recently vaccinated	Delta	0	0
2021-W12	Naive	Other	18	1.78749
2021-W12	Naive	Alpha	952	94.5382
2021-W12	Naive	Beta	25	2.48262
2021-W12	Naive	Gamma	12	1.19166
2021-W12	Naive	Delta	0	0
2021-W12	Partially/fully vaccinated and previous infection	Other	0	0
2021-W12	Partially/fully vaccinated and previous infection	Alpha	0	0
2021-W12	Partially/fully vaccinated and previous infection	Beta	0	0
2021-W12	Partially/fully vaccinated and previous infection	Gamma	0	0
2021-W12	Partially/fully vaccinated and previous infection	Delta	0	0
2021-W12	Recently vaccinated	Other	0	0
2021-W12	Recently vaccinated	Alpha	15	100
2021-W12	Recently vaccinated	Beta	0	0
2021-W12	Recently vaccinated	Gamma	0	0
2021-W12	Recently vaccinated	Delta	0	0
2021-W13	Naive	Other	23	2.02465
2021-W13	Naive	Alpha	1082	95.2465
2021-W13	Naive	Beta	21	1.84859
2021-W13	Naive	Gamma	10	0.880282
2021-W13	Naive	Delta	0	0
2021-W13	Partially/fully vaccinated and previous infection	Other	0	0
2021-W13	Partially/fully vaccinated and previous infection	Alpha	2	100
2021-W13	Partially/fully vaccinated and previous infection	Beta	0	0
2021-W13	Partially/fully vaccinated and previous infection	Gamma	0	0
2021-W13	Partially/fully vaccinated and previous infection	Delta	0	0
2021-W13	Recently vaccinated	Other	0	0
2021-W13	Recently vaccinated	Alpha	15	100
2021-W13	Recently vaccinated	Beta	0	0
2021-W13	Recently vaccinated	Gamma	0	0
2021-W13	Recently vaccinated	Delta	0	0
2021-W14	Naive	Other	13	1.30391
2021-W14	Naive	Alpha	952	95.4865
2021-W14	Naive	Beta	15	1.50451
2021-W14	Naive	Gamma	17	1.70512
2021-W14	Naive	Delta	0	0
2021-W14	Partially/fully vaccinated and previous infection	Other	0	0
2021-W14	Partially/fully vaccinated and previous infection	Alpha	0	0
2021-W14	Partially/fully vaccinated and previous infection	Beta	0	0
2021-W14	Partially/fully vaccinated and previous infection	Gamma	0	0
2021-W14	Partially/fully vaccinated and previous infection	Delta	0	0
2021-W14	Recently vaccinated	Other	0	0
2021-W14	Recently vaccinated	Alpha	15	100
2021-W14	Recently vaccinated	Beta	0	0
2021-W14	Recently vaccinated	Gamma	0	0
2021-W14	Recently vaccinated	Delta	0	0
2021-W15	Naive	Other	12	1.27932
2021-W15	Naive	Alpha	900	95.9488
2021-W15	Naive	Beta	11	1.17271
2021-W15	Naive	Gamma	15	1.59915
2021-W15	Naive	Delta	0	0
2021-W15	Partially/fully vaccinated and previous infection	Other	0	0
2021-W15	Partially/fully vaccinated and previous infection	Alpha	0	0
2021-W15	Partially/fully vaccinated and previous infection	Beta	0	0
2021-W15	Partially/fully vaccinated and previous infection	Gamma	0	0
2021-W15	Partially/fully vaccinated and previous infection	Delta	0	0
2021-W15	Recently vaccinated	Other	0	0
2021-W15	Recently vaccinated	Alpha	15	93.75
2021-W15	Recently vaccinated	Beta	0	0
2021-W15	Recently vaccinated	Gamma	1	6.25
2021-W15	Recently vaccinated	Delta	0	0
2021-W16	Naive	Other	10	1.01626
2021-W16	Naive	Alpha	947	96.2398
2021-W16	Naive	Beta	12	1.21951
2021-W16	Naive	Gamma	15	1.52439
2021-W16	Naive	Delta	0	0
2021-W16	Partially/fully vaccinated and previous infection	Other	0	0
2021-W16	Partially/fully vaccinated and previous infection	Alpha	0	0
2021-W16	Partially/fully vaccinated and previous infection	Beta	0	0
2021-W16	Partially/fully vaccinated and previous infection	Gamma	0	0
2021-W16	Partially/fully vaccinated and previous infection	Delta	0	0
2021-W16	Recently vaccinated	Other	0	0
2021-W16	Recently vaccinated	Alpha	20	100
2021-W16	Recently vaccinated	Beta	0	0
2021-W16	Recently vaccinated	Gamma	0	0
2021-W16	Recently vaccinated	Delta	0	0
2021-W17	Naive	Other	7	0.748663
2021-W17	Naive	Alpha	914	97.754
2021-W17	Naive	Beta	0	0
2021-W17	Naive	Gamma	12	1.28342
2021-W17	Naive	Delta	2	0.213904
2021-W17	Partially/fully vaccinated and previous infection	Other	0	0
2021-W17	Partially/fully vaccinated and previous infection	Alpha	6	85.7143
2021-W17	Partially/fully vaccinated and previous infection	Beta	0	0
2021-W17	Partially/fully vaccinated and previous infection	Gamma	1	14.2857
2021-W17	Partially/fully vaccinated and previous infection	Delta	0	0
2021-W17	Recently vaccinated	Other	0	0
2021-W17	Recently vaccinated	Alpha	39	100
2021-W17	Recently vaccinated	Beta	0	0
2021-W17	Recently vaccinated	Gamma	0	0
2021-W17	Recently vaccinated	Delta	0	0
2021-W18	Naive	Other	5	0.475737
2021-W18	Naive	Alpha	1022	97.2407
2021-W18	Naive	Beta	7	0.666032
2021-W18	Naive	Gamma	16	1.52236
2021-W18	Naive	Delta	1	0.0951475
2021-W18	Partially/fully vaccinated and previous infection	Other	0	0
2021-W18	Partially/fully vaccinated and previous infection	Alpha	0	0
2021-W18	Partially/fully vaccinated and previous infection	Beta	0	0
2021-W18	Partially/fully vaccinated and previous infection	Gamma	0	0
2021-W18	Partially/fully vaccinated and previous infection	Delta	0	0
2021-W18	Recently vaccinated	Other	0	0
2021-W18	Recently vaccinated	Alpha	38	97.4359
2021-W18	Recently vaccinated	Beta	0	0
2021-W18	Recently vaccinated	Gamma	1	2.5641
2021-W18	Recently vaccinated	Delta	0	0
2021-W19	Naive	Other	4	0.407332
2021-W19	Naive	Alpha	952	96.945
2021-W19	Naive	Beta	4	0.407332
2021-W19	Naive	Gamma	13	1.32383
2021-W19	Naive	Delta	9	0.916497
2021-W19	Partially/fully vaccinated and previous infection	Other	0	0
2021-W19	Partially/fully vaccinated and previous infection	Alpha	1	100
2021-W19	Partially/fully vaccinated and previous infection	Beta	0	0
2021-W19	Partially/fully vaccinated and previous infection	Gamma	0	0
2021-W19	Partially/fully vaccinated and previous infection	Delta	0	0
2021-W19	Recently vaccinated	Other	0	0
2021-W19	Recently vaccinated	Alpha	37	100
2021-W19	Recently vaccinated	Beta	0	0
2021-W19	Recently vaccinated	Gamma	0	0
2021-W19	Recently vaccinated	Delta	0	0
2021-W20	Naive	Other	5	0.563063
2021-W20	Naive	Alpha	858	96.6216
2021-W20	Naive	Beta	1	0.112613
2021-W20	Naive	Gamma	16	1.8018
2021-W20	Naive	Delta	8	0.900901
2021-W20	Partially/fully vaccinated and previous infection	Other	1	16.6667
2021-W20	Partially/fully vaccinated and previous infection	Alpha	5	83.3333
2021-W20	Partially/fully vaccinated and previous infection	Beta	0	0
2021-W20	Partially/fully vaccinated and previous infection	Gamma	0	0
2021-W20	Partially/fully vaccinated and previous infection	Delta	0	0
2021-W20	Recently vaccinated	Other	0	0
2021-W20	Recently vaccinated	Alpha	40	97.561
2021-W20	Recently vaccinated	Beta	0	0
2021-W20	Recently vaccinated	Gamma	0	0
2021-W20	Recently vaccinated	Delta	1	2.43902
2021-W21	Naive	Other	8	0.981595
2021-W21	Naive	Alpha	783	96.0736
2021-W21	Naive	Beta	2	0.245399
2021-W21	Naive	Gamma	8	0.981595
2021-W21	Naive	Delta	14	1.71779
2021-W21	Partially/fully vaccinated and previous infection	Other	0	0
2021-W21	Partially/fully vaccinated and previous infection	Alpha	1	50
2021-W21	Partially/fully vaccinated and previous infection	Beta	0	0
2021-W21	Partially/fully vaccinated and previous infection	Gamma	1	50
2021-W21	Partially/fully vaccinated and previous infection	Delta	0	0
2021-W21	Recently vaccinated	Other	0	0
2021-W21	Recently vaccinated	Alpha	60	96.7742
2021-W21	Recently vaccinated	Beta	0	0
2021-W21	Recently vaccinated	Gamma	1	1.6129
2021-W21	Recently vaccinated	Delta	1	1.6129
2021-W22	Naive	Other	8	0.958084
2021-W22	Naive	Alpha	786	94.1317
2021-W22	Naive	Beta	0	0
2021-W22	Naive	Gamma	11	1.31737
2021-W22	Naive	Delta	30	3.59281
2021-W22	Partially/fully vaccinated and previous infection	Other	0	0
2021-W22	Partially/fully vaccinated and previous infection	Alpha	1	100
2021-W22	Partially/fully vaccinated and previous infection	Beta	0	0
2021-W22	Partially/fully vaccinated and previous infection	Gamma	0	0
2021-W22	Partially/fully vaccinated and previous infection	Delta	0	0
2021-W22	Recently vaccinated	Other	1	1.5625
2021-W22	Recently vaccinated	Alpha	62	96.875
2021-W22	Recently vaccinated	Beta	0	0
2021-W22	Recently vaccinated	Gamma	0	0
2021-W22	Recently vaccinated	Delta	1	1.5625
2021-W23	Naive	Other	16	2.13333
2021-W23	Naive	Alpha	655	87.3333
2021-W23	Naive	Beta	1	0.133333
2021-W23	Naive	Gamma	6	0.8
2021-W23	Naive	Delta	72	9.6
2021-W23	Partially/fully vaccinated and previous infection	Other	0	0
2021-W23	Partially/fully vaccinated and previous infection	Alpha	2	100
2021-W23	Partially/fully vaccinated and previous infection	Beta	0	0
2021-W23	Partially/fully vaccinated and previous infection	Gamma	0	0
2021-W23	Partially/fully vaccinated and previous infection	Delta	0	0
2021-W23	Recently vaccinated	Other	3	5.35714
2021-W23	Recently vaccinated	Alpha	53	94.6429
2021-W23	Recently vaccinated	Beta	0	0
2021-W23	Recently vaccinated	Gamma	0	0
2021-W23	Recently vaccinated	Delta	0	0
2021-W24	Naive	Other	23	4.75207
2021-W24	Naive	Alpha	350	72.314
2021-W24	Naive	Beta	0	0
2021-W24	Naive	Gamma	5	1.03306
2021-W24	Naive	Delta	106	21.9008
2021-W24	Partially/fully vaccinated and previous infection	Other	0	0
2021-W24	Partially/fully vaccinated and previous infection	Alpha	0	0
2021-W24	Partially/fully vaccinated and previous infection	Beta	0	0
2021-W24	Partially/fully vaccinated and previous infection	Gamma	0	0
2021-W24	Partially/fully vaccinated and previous infection	Delta	1	100
2021-W24	Recently vaccinated	Other	0	0
2021-W24	Recently vaccinated	Alpha	38	76
2021-W24	Recently vaccinated	Beta	0	0
2021-W24	Recently vaccinated	Gamma	1	2
2021-W24	Recently vaccinated	Delta	11	22
2021-W25	Naive	Other	6	1.68067
2021-W25	Naive	Alpha	211	59.1036
2021-W25	Naive	Beta	1	0.280112
2021-W25	Naive	Gamma	3	0.840336
2021-W25	Naive	Delta	136	38.0952
2021-W25	Partially/fully vaccinated and previous infection	Other	0	0
2021-W25	Partially/fully vaccinated and previous infection	Alpha	0	0
2021-W25	Partially/fully vaccinated and previous infection	Beta	0	0
2021-W25	Partially/fully vaccinated and previous infection	Gamma	0	0
2021-W25	Partially/fully vaccinated and previous infection	Delta	1	100
2021-W25	Recently vaccinated	Other	0	0
2021-W25	Recently vaccinated	Alpha	30	60
2021-W25	Recently vaccinated	Beta	0	0
2021-W25	Recently vaccinated	Gamma	1	2
2021-W25	Recently vaccinated	Delta	19	38
2021-W26	Naive	Other	11	2.43902
2021-W26	Naive	Alpha	134	29.7118
2021-W26	Naive	Beta	0	0
2021-W26	Naive	Gamma	1	0.221729
2021-W26	Naive	Delta	305	67.6275
2021-W26	Partially/fully vaccinated and previous infection	Other	0	0
2021-W26	Partially/fully vaccinated and previous infection	Alpha	0	0
2021-W26	Partially/fully vaccinated and previous infection	Beta	0	0
2021-W26	Partially/fully vaccinated and previous infection	Gamma	0	0
2021-W26	Partially/fully vaccinated and previous infection	Delta	0	0
2021-W26	Recently vaccinated	Other	3	2.94118
2021-W26	Recently vaccinated	Alpha	30	29.4118
2021-W26	Recently vaccinated	Beta	0	0
2021-W26	Recently vaccinated	Gamma	0	0
2021-W26	Recently vaccinated	Delta	69	67.6471
2021-W27	Naive	Other	5	0.672948
2021-W27	Naive	Alpha	117	15.747
2021-W27	Naive	Beta	0	0
2021-W27	Naive	Gamma	0	0
2021-W27	Naive	Delta	621	83.5801
2021-W27	Partially/fully vaccinated and previous infection	Other	0	0
2021-W27	Partially/fully vaccinated and previous infection	Alpha	1	14.2857
2021-W27	Partially/fully vaccinated and previous infection	Beta	0	0
2021-W27	Partially/fully vaccinated and previous infection	Gamma	0	0
2021-W27	Partially/fully vaccinated and previous infection	Delta	6	85.7143
2021-W27	Recently vaccinated	Other	3	0.46875
2021-W27	Recently vaccinated	Alpha	90	14.0625
2021-W27	Recently vaccinated	Beta	0	0
2021-W27	Recently vaccinated	Gamma	0	0
2021-W27	Recently vaccinated	Delta	547	85.4688
2021-W28	Naive	Other	14	2.50896
2021-W28	Naive	Alpha	49	8.78136
2021-W28	Naive	Beta	0	0
2021-W28	Naive	Gamma	1	0.179211
2021-W28	Naive	Delta	494	88.5305
2021-W28	Partially/fully vaccinated and previous infection	Other	0	0
2021-W28	Partially/fully vaccinated and previous infection	Alpha	0	0
2021-W28	Partially/fully vaccinated and previous infection	Beta	0	0
2021-W28	Partially/fully vaccinated and previous infection	Gamma	0	0
2021-W28	Partially/fully vaccinated and previous infection	Delta	17	100
2021-W28	Recently vaccinated	Other	5	1.06383
2021-W28	Recently vaccinated	Alpha	37	7.87234
2021-W28	Recently vaccinated	Beta	0	0
2021-W28	Recently vaccinated	Gamma	0	0
2021-W28	Recently vaccinated	Delta	428	91.0638
2021-W29	Naive	Other	1	0.13587
2021-W29	Naive	Alpha	45	6.11413
2021-W29	Naive	Beta	0	0
2021-W29	Naive	Gamma	0	0
2021-W29	Naive	Delta	690	93.75
2021-W29	Partially/fully vaccinated and previous infection	Other	0	0
2021-W29	Partially/fully vaccinated and previous infection	Alpha	0	0
2021-W29	Partially/fully vaccinated and previous infection	Beta	0	0
2021-W29	Partially/fully vaccinated and previous infection	Gamma	0	0
2021-W29	Partially/fully vaccinated and previous infection	Delta	6	100
2021-W29	Recently vaccinated	Other	0	0
2021-W29	Recently vaccinated	Alpha	5	2.43902
2021-W29	Recently vaccinated	Beta	0	0
2021-W29	Recently vaccinated	Gamma	0	0
2021-W29	Recently vaccinated	Delta	200	97.561
2021-W30	Naive	Other	1	0.185529
2021-W30	Naive	Alpha	26	4.82375
2021-W30	Naive	Beta	0	0
2021-W30	Naive	Gamma	0	0
2021-W30	Naive	Delta	512	94.9907
2021-W30	Partially/fully vaccinated and previous infection	Other	0	0
2021-W30	Partially/fully vaccinated and previous infection	Alpha	0	0
2021-W30	Partially/fully vaccinated and previous infection	Beta	0	0
2021-W30	Partially/fully vaccinated and previous infection	Gamma	0	0
2021-W30	Partially/fully vaccinated and previous infection	Delta	3	100
2021-W30	Recently vaccinated	Other	0	0
2021-W30	Recently vaccinated	Alpha	3	4.16667
2021-W30	Recently vaccinated	Beta	0	0
2021-W30	Recently vaccinated	Gamma	0	0
2021-W30	Recently vaccinated	Delta	69	95.8333
2021-W31	Naive	Other	1	0.198413
2021-W31	Naive	Alpha	9	1.78571
2021-W31	Naive	Beta	0	0
2021-W31	Naive	Gamma	0	0
2021-W31	Naive	Delta	494	98.0159
2021-W31	Partially/fully vaccinated and previous infection	Other	0	0
2021-W31	Partially/fully vaccinated and previous infection	Alpha	0	0
2021-W31	Partially/fully vaccinated and previous infection	Beta	0	0
2021-W31	Partially/fully vaccinated and previous infection	Gamma	0	0
2021-W31	Partially/fully vaccinated and previous infection	Delta	3	100
2021-W31	Recently vaccinated	Other	0	0
2021-W31	Recently vaccinated	Alpha	0	0
2021-W31	Recently vaccinated	Beta	0	0
2021-W31	Recently vaccinated	Gamma	0	0
2021-W31	Recently vaccinated	Delta	33	100
2021-W32	Naive	Other	0	0
2021-W32	Naive	Alpha	14	3.31754
2021-W32	Naive	Beta	0	0
2021-W32	Naive	Gamma	0	0
2021-W32	Naive	Delta	408	96.6825
2021-W32	Partially/fully vaccinated and previous infection	Other	0	0
2021-W32	Partially/fully vaccinated and previous infection	Alpha	0	0
2021-W32	Partially/fully vaccinated and previous infection	Beta	0	0
2021-W32	Partially/fully vaccinated and previous infection	Gamma	0	0
2021-W32	Partially/fully vaccinated and previous infection	Delta	7	100
2021-W32	Recently vaccinated	Other	0	0
2021-W32	Recently vaccinated	Alpha	1	7.14286
2021-W32	Recently vaccinated	Beta	0	0
2021-W32	Recently vaccinated	Gamma	0	0
2021-W32	Recently vaccinated	Delta	13	92.8571
2021-W33	Naive	Other	0	0
2021-W33	Naive	Alpha	1	0.148148
2021-W33	Naive	Beta	0	0
2021-W33	Naive	Gamma	2	0.296296
2021-W33	Naive	Delta	672	99.5556
2021-W33	Partially/fully vaccinated and previous infection	Other	0	0
2021-W33	Partially/fully vaccinated and previous infection	Alpha	1	6.66667
2021-W33	Partially/fully vaccinated and previous infection	Beta	0	0
2021-W33	Partially/fully vaccinated and previous infection	Gamma	0	0
2021-W33	Partially/fully vaccinated and previous infection	Delta	14	93.3333
2021-W33	Recently vaccinated	Other	0	0
2021-W33	Recently vaccinated	Alpha	0	0
2021-W33	Recently vaccinated	Beta	0	0
2021-W33	Recently vaccinated	Gamma	0	0
2021-W33	Recently vaccinated	Delta	26	100
2021-W34	Naive	Other	0	0
2021-W34	Naive	Alpha	0	0
2021-W34	Naive	Beta	0	0
2021-W34	Naive	Gamma	1	0.180505
2021-W34	Naive	Delta	553	99.8195
2021-W34	Partially/fully vaccinated and previous infection	Other	0	0
2021-W34	Partially/fully vaccinated and previous infection	Alpha	0	0
2021-W34	Partially/fully vaccinated and previous infection	Beta	0	0
2021-W34	Partially/fully vaccinated and previous infection	Gamma	0	0
2021-W34	Partially/fully vaccinated and previous infection	Delta	26	100
2021-W34	Recently vaccinated	Other	0	0
2021-W34	Recently vaccinated	Alpha	0	0
2021-W34	Recently vaccinated	Beta	0	0
2021-W34	Recently vaccinated	Gamma	0	0
2021-W34	Recently vaccinated	Delta	9	100
2021-W35	Naive	Other	0	0
2021-W35	Naive	Alpha	0	0
2021-W35	Naive	Beta	0	0
2021-W35	Naive	Gamma	0	0
2021-W35	Naive	Delta	175	100
2021-W35	Partially/fully vaccinated and previous infection	Other	0	0
2021-W35	Partially/fully vaccinated and previous infection	Alpha	0	0
2021-W35	Partially/fully vaccinated and previous infection	Beta	0	0
2021-W35	Partially/fully vaccinated and previous infection	Gamma	0	0
2021-W35	Partially/fully vaccinated and previous infection	Delta	3	100
2021-W35	Recently vaccinated	Other	0	0
2021-W35	Recently vaccinated	Alpha	0	0
2021-W35	Recently vaccinated	Beta	0	0
2021-W35	Recently vaccinated	Gamma	0	0
2021-W35	Recently vaccinated	Delta	3	100

## Sheet: Fig. S3
Variable	Variant	OR	2.5 %	97.5 %	label
Partially vaccinated	Beta	1.78124	0.951015	3.33625	1.8 (1.0-3.3)
Partially vaccinated	Gamma	1.44729	0.890772	2.35149	1.4 (0.9-2.4)
Partially vaccinated	Delta	1.63389	1.3069	2.0427	1.6 (1.3-2.0)
Fully vaccinated	Beta	3.07939	1.30391	7.27249	3.1 (1.3-7.3)
Fully vaccinated	Gamma	2.12093	1.06733	4.21455	2.1 (1.1-4.2)
Fully vaccinated	Delta	1.81175	1.35795	2.41719	1.8 (1.4-2.4)
Previous infection	Beta	1.3732	0.501769	3.75807	1.4 (0.5-3.8)
Previous infection	Gamma	0.254601	0.0355188	1.825	0.3 (0.0-1.8)
Previous infection	Delta	0.931189	0.581309	1.49165	0.9 (0.6-1.5)
Age 40-49	Delta	Ref
Age 40-49	Gamma	Ref
Age 40-49	Beta	Ref
Age 0-9	Beta	0.67361	0.314636	1.44214	0.7 (0.3-1.4)
Age 0-9	Gamma	0.699929	0.361801	1.35406	0.7 (0.4-1.4)
Age 0-9	Delta	0.915732	0.625124	1.34144	0.9 (0.6-1.3)
Age 10-19	Beta	1.01741	0.595746	1.73753	1.0 (0.6-1.7)
Age 10-19	Gamma	1.05028	0.668796	1.64935	1.1 (0.7-1.6)
Age 10-19	Delta	1.40455	1.08106	1.82483	1.4 (1.1-1.8)
Age 20-29	Beta	1.36901	0.833205	2.24936	1.4 (0.8-2.2)
Age 20-29	Gamma	0.774583	0.478494	1.25389	0.8 (0.5-1.3)
Age 20-29	Delta	1.34773	1.0385	1.74903	1.3 (1.0-1.7)
Age 30-39	Beta	1.05826	0.614235	1.82326	1.1 (0.6-1.8)
Age 30-39	Gamma	0.976544	0.606391	1.57265	1.0 (0.6-1.6)
Age 30-39	Delta	1.02549	0.768888	1.36772	1.0 (0.8-1.4)
Age 50-59	Beta	1.20826	0.724688	2.0145	1.2 (0.7-2.0)
Age 50-59	Gamma	1.08241	0.682777	1.71597	1.1 (0.7-1.7)
Age 50-59	Delta	1.06558	0.77722	1.46093	1.1 (0.8-1.5)
Age 60-69	Beta	1.3847	0.784448	2.44425	1.4 (0.8-2.4)
Age 60-69	Gamma	1.10938	0.637837	1.92954	1.1 (0.6-1.9)
Age 60-69	Delta	0.790005	0.532392	1.17227	0.8 (0.5-1.2)
Age 70-79	Beta	1.06711	0.496345	2.29421	1.1 (0.5-2.3)
Age 70-79	Gamma	1.47051	0.762934	2.83431	1.5 (0.8-2.8)
Age 70-79	Delta	1.11295	0.542246	2.28432	1.1 (0.5-2.3)
Age 80+	Beta	0.686684	0.216896	2.17401	0.7 (0.2-2.2)
Age 80+	Gamma	5.21725e-08	0	Inf	0.0 (0.0-Inf)
Age 80+	Delta	0.334802	0.125945	0.89001	0.3 (0.1-0.9)
Sex F	Beta	0.855013	0.643877	1.13538	0.9 (0.6-1.1)
Sex F	Gamma	1.29219	0.989642	1.68724	1.3 (1.0-1.7)
Sex F	Delta	0.941978	0.821178	1.08055	0.9 (0.8-1.1)
