# Supplementary material for: Elevated risk of infection with SARS-CoV-2 Beta, Gamma, and Delta variant compared to Alpha variant in vaccinated individuals
Source: Sci Transl Med. 2022 Jul 21:eabn4338. doi: 10.1126/scitranslmed.abn4338 (PMC9580257; doi:10.1126/scitranslmed.abn4338)
Supplement: Supplementary file 3 — Table S1 Data file S1 [file scitranslmed.abn4338_data_files.zip › abn4338_table_s1.xlsx]

## Sheet: Sheet1
Accession ID	Second Accession ID
EPI_ISL_1311171
EPI_ISL_1311198
EPI_ISL_1311847
EPI_ISL_1324101
EPI_ISL_1324102
EPI_ISL_1311173
EPI_ISL_1311199
EPI_ISL_2154184
EPI_ISL_2154158
EPI_ISL_2154182
EPI_ISL_2154102
EPI_ISL_2145187
EPI_ISL_2145192
EPI_ISL_2145194
EPI_ISL_2145195
EPI_ISL_2145197
EPI_ISL_2145199
EPI_ISL_2145200
EPI_ISL_2145202
EPI_ISL_2145204
EPI_ISL_2154199
EPI_ISL_2154202
EPI_ISL_2154143
EPI_ISL_2154288
EPI_ISL_2145207
EPI_ISL_2154289
EPI_ISL_2145208
EPI_ISL_2145210
EPI_ISL_2154290
EPI_ISL_2145212
EPI_ISL_2154291
EPI_ISL_2145213
EPI_ISL_2145215
EPI_ISL_2145216
EPI_ISL_2154292
EPI_ISL_2145218
EPI_ISL_2154293
EPI_ISL_2154294
EPI_ISL_2154295
EPI_ISL_2145220
EPI_ISL_2145221
EPI_ISL_2154296
EPI_ISL_2145224
EPI_ISL_2145245
EPI_ISL_2145247
EPI_ISL_2145249
EPI_ISL_2145250
EPI_ISL_2145267
EPI_ISL_2145273
EPI_ISL_2154305
EPI_ISL_2154134
EPI_ISL_2154135
EPI_ISL_2145287
EPI_ISL_2154137
EPI_ISL_2145346
EPI_ISL_2145348
EPI_ISL_2154314
EPI_ISL_2145361
EPI_ISL_2154315
EPI_ISL_2154317
EPI_ISL_2145363
EPI_ISL_2145364
EPI_ISL_2145366
EPI_ISL_2145368
EPI_ISL_2154318
EPI_ISL_2145370
EPI_ISL_2154319
EPI_ISL_2145371
EPI_ISL_2145405
EPI_ISL_2145408
EPI_ISL_2145410
EPI_ISL_2154150
EPI_ISL_2154196
EPI_ISL_2145414
EPI_ISL_2145429
EPI_ISL_2145431
EPI_ISL_2145434
EPI_ISL_2145436
EPI_ISL_2145437
EPI_ISL_2145438
EPI_ISL_2145440
EPI_ISL_2154322
EPI_ISL_2154119
EPI_ISL_2145442
EPI_ISL_2154324
EPI_ISL_2154370
EPI_ISL_2154099
EPI_ISL_2145443
EPI_ISL_2145445
EPI_ISL_2145446
EPI_ISL_2154325
EPI_ISL_2145532
EPI_ISL_2154153
EPI_ISL_2154157
EPI_ISL_2154092
EPI_ISL_2154151
EPI_ISL_2145534
EPI_ISL_2145535
EPI_ISL_2154098
EPI_ISL_2154107
EPI_ISL_2154166
EPI_ISL_2154175
EPI_ISL_2154176
EPI_ISL_2154185
EPI_ISL_2154156
EPI_ISL_2154170
EPI_ISL_2154105
EPI_ISL_2145538
EPI_ISL_2145540
EPI_ISL_2154173
EPI_ISL_2154181
EPI_ISL_2154183
EPI_ISL_2154165
EPI_ISL_2154140
EPI_ISL_2145585
EPI_ISL_2154371
EPI_ISL_2154365
EPI_ISL_2145616
EPI_ISL_2145617
EPI_ISL_2154363
EPI_ISL_2154336
EPI_ISL_2154141
EPI_ISL_2145619
EPI_ISL_2154142
EPI_ISL_2154337
EPI_ISL_2145622
EPI_ISL_2145624
EPI_ISL_2145625
EPI_ISL_2145627
EPI_ISL_2154117
EPI_ISL_2145649
EPI_ISL_2145650
EPI_ISL_2145652
EPI_ISL_2154339
EPI_ISL_2145654
EPI_ISL_2154340
EPI_ISL_2145657
EPI_ISL_2145660
EPI_ISL_2154341
EPI_ISL_2145667
EPI_ISL_2145673
EPI_ISL_2145675
EPI_ISL_2145678
EPI_ISL_2145679
EPI_ISL_2154342
EPI_ISL_2145687
EPI_ISL_2145689
EPI_ISL_2154343
EPI_ISL_2145691
EPI_ISL_2154203
EPI_ISL_2145694
EPI_ISL_2154162
EPI_ISL_2154114
EPI_ISL_2145695
EPI_ISL_2145697
EPI_ISL_2154122
EPI_ISL_2145699
EPI_ISL_2154161
EPI_ISL_2154111
EPI_ISL_2145700
EPI_ISL_2145722
EPI_ISL_2145723
EPI_ISL_2145728
EPI_ISL_2154359
EPI_ISL_2154351
EPI_ISL_2154195
EPI_ISL_2154352
EPI_ISL_2145730
EPI_ISL_2145732
EPI_ISL_2145733
EPI_ISL_2154353
EPI_ISL_2145735
EPI_ISL_2154121
EPI_ISL_2145737
EPI_ISL_2145762
EPI_ISL_2145763
EPI_ISL_2154120
EPI_ISL_2145765
EPI_ISL_2154354
EPI_ISL_2154355
EPI_ISL_2145767
EPI_ISL_2154125
EPI_ISL_2145768
EPI_ISL_2145770
EPI_ISL_2145772
EPI_ISL_2154356
EPI_ISL_2145773
EPI_ISL_2145775
EPI_ISL_2154357
EPI_ISL_2145777
EPI_ISL_2483489
EPI_ISL_2483494
EPI_ISL_2483495
EPI_ISL_2483497
EPI_ISL_2483498
EPI_ISL_2483499
EPI_ISL_2483500
EPI_ISL_2483502
EPI_ISL_2483503
EPI_ISL_2483504
EPI_ISL_2483505
EPI_ISL_2483506
EPI_ISL_2483507
EPI_ISL_2483508
EPI_ISL_2483509
EPI_ISL_2483521
EPI_ISL_2449970
EPI_ISL_2483529
EPI_ISL_2449971
EPI_ISL_2449972
EPI_ISL_2483558
EPI_ISL_2860422
EPI_ISL_2887797
EPI_ISL_2860424
EPI_ISL_2860425
EPI_ISL_2860426
EPI_ISL_2860427
EPI_ISL_2887798
EPI_ISL_2887799
EPI_ISL_2860428
EPI_ISL_2860429
EPI_ISL_2860432
EPI_ISL_2860433
EPI_ISL_2887800
EPI_ISL_2860434
EPI_ISL_2860435
EPI_ISL_2860436
EPI_ISL_2860437
EPI_ISL_2860423
EPI_ISL_2860468
EPI_ISL_2860469
EPI_ISL_2860471
EPI_ISL_2860460
EPI_ISL_2860462
EPI_ISL_2860618
EPI_ISL_2860619
EPI_ISL_2860620
EPI_ISL_2860621
EPI_ISL_2860623
EPI_ISL_2887845
EPI_ISL_2860624
EPI_ISL_2860625
EPI_ISL_2887846
EPI_ISL_2860626
EPI_ISL_2860627
EPI_ISL_2860628
EPI_ISL_2860629
EPI_ISL_2860631
EPI_ISL_2860633
EPI_ISL_2860634
EPI_ISL_3135966
EPI_ISL_3135967
EPI_ISL_3135968
EPI_ISL_3135969
EPI_ISL_3135970
EPI_ISL_3135972
EPI_ISL_3135973
EPI_ISL_3135974
EPI_ISL_3148576
EPI_ISL_3135975
EPI_ISL_3135979
EPI_ISL_3135981
EPI_ISL_3135982
EPI_ISL_3136054
EPI_ISL_3148582
EPI_ISL_3136056
EPI_ISL_3136057
EPI_ISL_3136058
EPI_ISL_3136059
EPI_ISL_3136060
EPI_ISL_3136062
EPI_ISL_3136063
EPI_ISL_3136064
EPI_ISL_3136065
EPI_ISL_3136066
EPI_ISL_3136067
EPI_ISL_3136068
EPI_ISL_3136069
EPI_ISL_3136071
EPI_ISL_3136072
EPI_ISL_3136074
EPI_ISL_3136075
EPI_ISL_3136076
EPI_ISL_3136079
EPI_ISL_3136080
EPI_ISL_3136082
EPI_ISL_3136083
EPI_ISL_3136084
EPI_ISL_3136086
EPI_ISL_3136088
EPI_ISL_3136089
EPI_ISL_3136090
EPI_ISL_3136091
EPI_ISL_3136092
EPI_ISL_3136093
EPI_ISL_3136094
EPI_ISL_3136095
EPI_ISL_3136096
EPI_ISL_3136097
EPI_ISL_3136098
EPI_ISL_3136101
EPI_ISL_3136102
EPI_ISL_3136103
EPI_ISL_3136104
EPI_ISL_3136105
EPI_ISL_3136106
EPI_ISL_3136107
EPI_ISL_3136108
EPI_ISL_3136109
EPI_ISL_3136113
EPI_ISL_3136114
EPI_ISL_3136115
EPI_ISL_3136116
EPI_ISL_3136117
EPI_ISL_3136118
EPI_ISL_3136119
EPI_ISL_3136120
EPI_ISL_3136121
EPI_ISL_3136122
EPI_ISL_3136123
EPI_ISL_3136124
EPI_ISL_3136125
EPI_ISL_4482274
EPI_ISL_4482994
EPI_ISL_4482288
EPI_ISL_4482292
EPI_ISL_4482295
EPI_ISL_4482298
EPI_ISL_4482308
EPI_ISL_4483403
EPI_ISL_4482312
EPI_ISL_4482315
EPI_ISL_4482318
EPI_ISL_4482321
EPI_ISL_4482328
EPI_ISL_4482331
EPI_ISL_4482996
EPI_ISL_4482334
EPI_ISL_4482979
EPI_ISL_4482341
EPI_ISL_4483156
EPI_ISL_4483000
EPI_ISL_4482345
EPI_ISL_4482347
EPI_ISL_4482349
EPI_ISL_4483002
EPI_ISL_4482350
EPI_ISL_4483004
EPI_ISL_4482351
EPI_ISL_4482355
EPI_ISL_4482361
EPI_ISL_4483008
EPI_ISL_4482364
EPI_ISL_4483219
EPI_ISL_4482367
EPI_ISL_4483221
EPI_ISL_4482370
EPI_ISL_4482374
EPI_ISL_4482377
EPI_ISL_4482381
EPI_ISL_4482236
EPI_ISL_4482239
EPI_ISL_4482988
EPI_ISL_4483251
EPI_ISL_4482990
EPI_ISL_4482246
EPI_ISL_4483253
EPI_ISL_4482249
EPI_ISL_4483175
EPI_ISL_4483249
EPI_ISL_4482252
EPI_ISL_4482255
EPI_ISL_4483171
EPI_ISL_4483411
EPI_ISL_4483188
EPI_ISL_4482262
EPI_ISL_4483163
EPI_ISL_4482265
EPI_ISL_4482213
EPI_ISL_4482216
EPI_ISL_4483161
EPI_ISL_4483195
EPI_ISL_4482220
EPI_ISL_4482986
EPI_ISL_4483256
EPI_ISL_4482222
EPI_ISL_4483315
EPI_ISL_4482547
EPI_ISL_4483015
EPI_ISL_4482551
EPI_ISL_4482553
EPI_ISL_4482555
EPI_ISL_4482556
EPI_ISL_4483019
EPI_ISL_4482562
EPI_ISL_4483301
EPI_ISL_4482564
EPI_ISL_4483222
EPI_ISL_4483366
EPI_ISL_4483234
EPI_ISL_4482577
EPI_ISL_4483224
EPI_ISL_4482579
EPI_ISL_4483356
EPI_ISL_4483307
EPI_ISL_4482582
EPI_ISL_4482588
EPI_ISL_4482591
EPI_ISL_4482595
EPI_ISL_4482601
EPI_ISL_4482451
EPI_ISL_4482454
EPI_ISL_4483264
EPI_ISL_4482467
EPI_ISL_4482470
EPI_ISL_4482473
EPI_ISL_4482476
EPI_ISL_4482480
EPI_ISL_4482483
EPI_ISL_4483341
EPI_ISL_4482487
EPI_ISL_4482511
EPI_ISL_4482515
EPI_ISL_4482518
EPI_ISL_4482521
EPI_ISL_4482524
EPI_ISL_4483077
EPI_ISL_4482712
EPI_ISL_4482716
EPI_ISL_4483139
EPI_ISL_4482723
EPI_ISL_4482726
EPI_ISL_4482728
EPI_ISL_4482730
EPI_ISL_4482732
EPI_ISL_4482734
EPI_ISL_8203599
EPI_ISL_8203638
EPI_ISL_8203600
EPI_ISL_8203624
EPI_ISL_8203612
EPI_ISL_8203613
EPI_ISL_8203614
EPI_ISL_8203637
EPI_ISL_8203615
EPI_ISL_8203640
EPI_ISL_8203636
EPI_ISL_8203616
EPI_ISL_8203617
EPI_ISL_8203618
EPI_ISL_8203639
EPI_ISL_8203619
EPI_ISL_8203629
EPI_ISL_8203620
EPI_ISL_8203626
EPI_ISL_8203657
EPI_ISL_8203644
EPI_ISL_8203647
EPI_ISL_8203655
EPI_ISL_8203653
EPI_ISL_8203652
EPI_ISL_8203662
EPI_ISL_8203654
EPI_ISL_8203648
EPI_ISL_8203651
EPI_ISL_8203660
EPI_ISL_8203656
EPI_ISL_8203650
EPI_ISL_8205234
EPI_ISL_8205261
EPI_ISL_8205255
EPI_ISL_8205206
EPI_ISL_8205207
EPI_ISL_8205208
EPI_ISL_8205236
EPI_ISL_8205211
EPI_ISL_8205247
EPI_ISL_8205257
EPI_ISL_8205256
EPI_ISL_8205215
EPI_ISL_8205216
EPI_ISL_8205232
EPI_ISL_8205218
EPI_ISL_8205263
EPI_ISL_8205251
EPI_ISL_8205264
EPI_ISL_8205219
EPI_ISL_8205249
EPI_ISL_8205259
EPI_ISL_8205262
EPI_ISL_8205220
EPI_ISL_8205238
EPI_ISL_8205231
EPI_ISL_8205221
EPI_ISL_8205222
EPI_ISL_8205223
EPI_ISL_8205224
EPI_ISL_8204445
EPI_ISL_8204446
EPI_ISL_8204447
EPI_ISL_8204448
EPI_ISL_8204463
EPI_ISL_1661471
EPI_ISL_2259175
EPI_ISL_2622005
EPI_ISL_2957459
EPI_ISL_3047939
EPI_ISL_3047940
EPI_ISL_3136549
EPI_ISL_3426763
EPI_ISL_3426764
EPI_ISL_3426765
EPI_ISL_4416465
EPI_ISL_4416467
EPI_ISL_4416610
EPI_ISL_4416652
EPI_ISL_4416664
EPI_ISL_7613672
EPI_ISL_7613658
EPI_ISL_7613662
EPI_ISL_7613655
EPI_ISL_7613670
EPI_ISL_7613696
EPI_ISL_7613681
EPI_ISL_7613675
EPI_ISL_7613668
EPI_ISL_7613660
EPI_ISL_7613697
EPI_ISL_7613692
EPI_ISL_7613698
EPI_ISL_7613666
EPI_ISL_7613665
EPI_ISL_7613694
EPI_ISL_7613701
EPI_ISL_7613669
EPI_ISL_7613649
EPI_ISL_7613676
EPI_ISL_7613650
EPI_ISL_7613677
EPI_ISL_7613657
EPI_ISL_7613673
EPI_ISL_7613693
EPI_ISL_7613651
EPI_ISL_7613682
EPI_ISL_7613683
EPI_ISL_7613684
EPI_ISL_7613653
EPI_ISL_7613678
EPI_ISL_7613679
EPI_ISL_7613689
EPI_ISL_7613654
EPI_ISL_7613664
EPI_ISL_7613700
EPI_ISL_7613659
EPI_ISL_7613691
EPI_ISL_7834701
EPI_ISL_7834702
EPI_ISL_7834703
EPI_ISL_7834704
EPI_ISL_7834705
EPI_ISL_7834706
EPI_ISL_7834708
EPI_ISL_7834710
EPI_ISL_7834711
EPI_ISL_7834712
EPI_ISL_7834713
EPI_ISL_7834714
EPI_ISL_7834715
EPI_ISL_7834716
EPI_ISL_7834717
EPI_ISL_7834718
EPI_ISL_7834720
EPI_ISL_7834721
EPI_ISL_7834722
EPI_ISL_7834723
EPI_ISL_7834724
EPI_ISL_7834725
EPI_ISL_7834726
EPI_ISL_7834727
EPI_ISL_7834728
EPI_ISL_7834729
EPI_ISL_7834731
EPI_ISL_7834732
EPI_ISL_7834733
EPI_ISL_8003117
EPI_ISL_8003126
EPI_ISL_8003113
EPI_ISL_8003102
EPI_ISL_8003111
EPI_ISL_8003114
EPI_ISL_8003144
EPI_ISL_8003122
EPI_ISL_8003120
EPI_ISL_8003130
EPI_ISL_8003121
EPI_ISL_8003136
EPI_ISL_8003125
EPI_ISL_8003134
EPI_ISL_8003112
EPI_ISL_8105294
EPI_ISL_8105333
EPI_ISL_8105337
EPI_ISL_8105312
EPI_ISL_8105330
EPI_ISL_8105318
EPI_ISL_8105323
EPI_ISL_8105324
EPI_ISL_8105325
EPI_ISL_8105320
EPI_ISL_8105313
EPI_ISL_8105321
EPI_ISL_8105328
EPI_ISL_8105296
EPI_ISL_8105326
EPI_ISL_8105297
EPI_ISL_8105341
EPI_ISL_8105338
EPI_ISL_8105340
EPI_ISL_8105319
EPI_ISL_8105314
EPI_ISL_8105306
EPI_ISL_8105336
EPI_ISL_8105343
EPI_ISL_8105671
EPI_ISL_8105669
EPI_ISL_8105683
EPI_ISL_8105692
EPI_ISL_8105679
EPI_ISL_8105676
EPI_ISL_8105674
EPI_ISL_8105689
EPI_ISL_8105649
EPI_ISL_8105648
EPI_ISL_8105681
EPI_ISL_8105670
EPI_ISL_8105650
EPI_ISL_8105663
EPI_ISL_8105665
EPI_ISL_8105667
EPI_ISL_8105651
EPI_ISL_8105694
EPI_ISL_8105673
EPI_ISL_8105653
EPI_ISL_8105652
EPI_ISL_8105675
EPI_ISL_8105654
EPI_ISL_8105659
EPI_ISL_8105655
EPI_ISL_8105678
EPI_ISL_8105684
EPI_ISL_8105680
EPI_ISL_8105656
EPI_ISL_8105662
EPI_ISL_8105677
EPI_ISL_8105647
EPI_ISL_8105686
EPI_ISL_8105661
EPI_ISL_8105682
EPI_ISL_8105657
EPI_ISL_8105690
EPI_ISL_8105672
EPI_ISL_8105685
EPI_ISL_8105666
EPI_ISL_8106524
EPI_ISL_8106520
EPI_ISL_8106509
EPI_ISL_8106522
EPI_ISL_8106512
EPI_ISL_8106501
EPI_ISL_8106513
EPI_ISL_8106497
EPI_ISL_8106510
EPI_ISL_8106506
EPI_ISL_8106507
EPI_ISL_8106493
EPI_ISL_8106511
EPI_ISL_8106496
EPI_ISL_8106505
EPI_ISL_8106504
EPI_ISL_8106523
EPI_ISL_8106519
EPI_ISL_8106508
EPI_ISL_8106515
EPI_ISL_8106521
EPI_ISL_8106516
EPI_ISL_8106494
EPI_ISL_8106518
EPI_ISL_8106517
EPI_ISL_8106780
EPI_ISL_8106771
EPI_ISL_8106772
EPI_ISL_8106768
EPI_ISL_8106778
EPI_ISL_8106743
EPI_ISL_8106792
EPI_ISL_8106748
EPI_ISL_8106745
EPI_ISL_8106794
EPI_ISL_8106752
EPI_ISL_8106770
EPI_ISL_8106784
EPI_ISL_8106788
EPI_ISL_8106761
EPI_ISL_8106782
EPI_ISL_8106786
EPI_ISL_8106769
EPI_ISL_8106776
EPI_ISL_8106785
EPI_ISL_8106750
EPI_ISL_8106749
EPI_ISL_8106791
EPI_ISL_8106781
EPI_ISL_8106762
EPI_ISL_8106746
EPI_ISL_8106758
EPI_ISL_8106747
EPI_ISL_8106757
EPI_ISL_8106790
EPI_ISL_8106787
EPI_ISL_8106764
EPI_ISL_8106766
EPI_ISL_8106777
EPI_ISL_8106779
EPI_ISL_8106753
EPI_ISL_8110339
EPI_ISL_8110361
EPI_ISL_8110369
EPI_ISL_8110352
EPI_ISL_8110363
EPI_ISL_8110343
EPI_ISL_8110331
EPI_ISL_8110340
EPI_ISL_8110364
EPI_ISL_8110325
EPI_ISL_8110355
EPI_ISL_8110370
EPI_ISL_8110328
EPI_ISL_8110362
EPI_ISL_8110354
EPI_ISL_8110347
EPI_ISL_8110358
EPI_ISL_8110335
EPI_ISL_8110334
EPI_ISL_8110365
EPI_ISL_8110338
EPI_ISL_8110327
EPI_ISL_8110351
EPI_ISL_8110368
EPI_ISL_8110337
EPI_ISL_8110373
EPI_ISL_8110349
EPI_ISL_8110333
EPI_ISL_8110367
EPI_ISL_8110357
EPI_ISL_8113036
EPI_ISL_8112993
EPI_ISL_8113014
EPI_ISL_8113035
EPI_ISL_8113026
EPI_ISL_8113027
EPI_ISL_8113028
EPI_ISL_8113012
EPI_ISL_8113037
EPI_ISL_8113042
EPI_ISL_8112994
EPI_ISL_8112995
EPI_ISL_8112998
EPI_ISL_8112999
EPI_ISL_8113038
EPI_ISL_8113022
EPI_ISL_8113000
EPI_ISL_8113001
EPI_ISL_8113029
EPI_ISL_8113023
EPI_ISL_8113030
EPI_ISL_8113018
EPI_ISL_8113004
EPI_ISL_5471958
EPI_ISL_8113024
EPI_ISL_8113039
EPI_ISL_8113034
EPI_ISL_8113005
EPI_ISL_8113031
EPI_ISL_8113006
EPI_ISL_8113007
EPI_ISL_8113032
EPI_ISL_5471891
EPI_ISL_8113009
EPI_ISL_8113040
EPI_ISL_8113008
EPI_ISL_8115061
EPI_ISL_8115088
EPI_ISL_8115063
EPI_ISL_8115072
EPI_ISL_5471925
EPI_ISL_8115064
EPI_ISL_8115065
EPI_ISL_8115089
EPI_ISL_8115074
EPI_ISL_8115078
EPI_ISL_8115077
EPI_ISL_5471950
EPI_ISL_8115067
EPI_ISL_8115090
EPI_ISL_8115084
EPI_ISL_8115069
EPI_ISL_5471936
EPI_ISL_8115091
EPI_ISL_8115092
EPI_ISL_8115073
EPI_ISL_8115085
EPI_ISL_8115099
EPI_ISL_5471906
EPI_ISL_8115109
EPI_ISL_8115093
EPI_ISL_8115094
EPI_ISL_8115106
EPI_ISL_8115110
EPI_ISL_8115086
EPI_ISL_8115071
EPI_ISL_8115107
EPI_ISL_8115103
EPI_ISL_8115742
EPI_ISL_8115739
EPI_ISL_8115722
EPI_ISL_5471920
EPI_ISL_8115708
EPI_ISL_8115713
EPI_ISL_5471932
EPI_ISL_5471960
EPI_ISL_5471877
EPI_ISL_5471871
EPI_ISL_5471955
EPI_ISL_5471968
EPI_ISL_5471880
EPI_ISL_5471941
EPI_ISL_5471934
EPI_ISL_5471946
EPI_ISL_5433999
EPI_ISL_5433996
EPI_ISL_5434000
EPI_ISL_5433988
EPI_ISL_5433995
EPI_ISL_5433992
EPI_ISL_5434006
EPI_ISL_5433989
EPI_ISL_5433991
EPI_ISL_5434001
EPI_ISL_5434005
EPI_ISL_5433994
EPI_ISL_5434002
EPI_ISL_5433993
EPI_ISL_5433990
EPI_ISL_5433998
EPI_ISL_7613680
EPI_ISL_7613663
EPI_ISL_7613699
EPI_ISL_7613667
EPI_ISL_7613674
EPI_ISL_2726700
EPI_ISL_2726701
EPI_ISL_2726702
EPI_ISL_2726703
EPI_ISL_2726704
EPI_ISL_2726705
EPI_ISL_2726706
EPI_ISL_2726707
EPI_ISL_2726710
EPI_ISL_1288054
EPI_ISL_1288055
EPI_ISL_1289362
EPI_ISL_1289166
EPI_ISL_1289086
EPI_ISL_1289363
EPI_ISL_1289167
EPI_ISL_1289249
EPI_ISL_1288905
EPI_ISL_1289364
EPI_ISL_1288056
EPI_ISL_1289365
EPI_ISL_1288057
EPI_ISL_1289366
EPI_ISL_1288058
EPI_ISL_1289087
EPI_ISL_1289088
EPI_ISL_1289367
EPI_ISL_1288060
EPI_ISL_1288061
EPI_ISL_1289089
EPI_ISL_1289368
EPI_ISL_1288062
EPI_ISL_1288063
EPI_ISL_1288064
EPI_ISL_1288065
EPI_ISL_1289090
EPI_ISL_1288066
EPI_ISL_1289169
EPI_ISL_1289091
EPI_ISL_1288067
EPI_ISL_1289092
EPI_ISL_1289093
EPI_ISL_1288069
EPI_ISL_1288070
EPI_ISL_1288071
EPI_ISL_1288072
EPI_ISL_1289095
EPI_ISL_1288073
EPI_ISL_1289096
EPI_ISL_1289097
EPI_ISL_1289098
EPI_ISL_1288074
EPI_ISL_1289099
EPI_ISL_1289369
EPI_ISL_1288075
EPI_ISL_1288076
EPI_ISL_1288077
EPI_ISL_1289101
EPI_ISL_1288078
EPI_ISL_1289102
EPI_ISL_1289171
EPI_ISL_1289103
EPI_ISL_1289104
EPI_ISL_1288080
EPI_ISL_1289250
EPI_ISL_1289105
EPI_ISL_1289106
EPI_ISL_1288082
EPI_ISL_1288083
EPI_ISL_1289107
EPI_ISL_1289108
EPI_ISL_1288084
EPI_ISL_1288085
EPI_ISL_1288087
EPI_ISL_1289109
EPI_ISL_1288089
EPI_ISL_1289110
EPI_ISL_1289191
EPI_ISL_1289113
EPI_ISL_1289114
EPI_ISL_1288090
EPI_ISL_1289239
EPI_ISL_1289135
EPI_ISL_1289115
EPI_ISL_1289116
EPI_ISL_1288091
EPI_ISL_1288092
EPI_ISL_1288093
EPI_ISL_1288094
EPI_ISL_1288095
EPI_ISL_1288097
EPI_ISL_1288098
EPI_ISL_1289371
EPI_ISL_1289118
EPI_ISL_1288099
EPI_ISL_1288100
EPI_ISL_1288101
EPI_ISL_1289120
EPI_ISL_1288102
EPI_ISL_1288103
EPI_ISL_1288104
EPI_ISL_1289124
EPI_ISL_1289125
EPI_ISL_1287786
EPI_ISL_1287787
EPI_ISL_1288108
EPI_ISL_1289127
EPI_ISL_1289174
EPI_ISL_1289375
EPI_ISL_1288109
EPI_ISL_1288111
EPI_ISL_1288115
EPI_ISL_1289379
EPI_ISL_1287784
EPI_ISL_1289381
EPI_ISL_1288119
EPI_ISL_1289382
EPI_ISL_1370105
EPI_ISL_1370106
EPI_ISL_1370112
EPI_ISL_1371168
EPI_ISL_1371169
EPI_ISL_1371170
EPI_ISL_1370140
EPI_ISL_1371181
EPI_ISL_1370144
EPI_ISL_1371184
EPI_ISL_1370149
EPI_ISL_1371187
EPI_ISL_1370153
EPI_ISL_1371190
EPI_ISL_1371193
EPI_ISL_1370157
EPI_ISL_1370161
EPI_ISL_1371195
EPI_ISL_1371198
EPI_ISL_1371200
EPI_ISL_1371201
EPI_ISL_1371203
EPI_ISL_1370182
EPI_ISL_1371207
EPI_ISL_1371208
EPI_ISL_1371209
EPI_ISL_1370190
EPI_ISL_1370197
EPI_ISL_1371224
EPI_ISL_1371257
EPI_ISL_1370272
EPI_ISL_1371642
EPI_ISL_1371700
EPI_ISL_1370631
EPI_ISL_1369751
EPI_ISL_1370632
EPI_ISL_1370633
EPI_ISL_1370634
EPI_ISL_1369756
EPI_ISL_1369757
EPI_ISL_1370639
EPI_ISL_1370644
EPI_ISL_1370645
EPI_ISL_1370646
EPI_ISL_1369762
EPI_ISL_1370651
EPI_ISL_1370653
EPI_ISL_1369766
EPI_ISL_1369773
EPI_ISL_1370655
EPI_ISL_1370657
EPI_ISL_1370662
EPI_ISL_1370664
EPI_ISL_1370665
EPI_ISL_1369783
EPI_ISL_1370669
EPI_ISL_1370670
EPI_ISL_1370671
EPI_ISL_1369784
EPI_ISL_1369788
EPI_ISL_1370676
EPI_ISL_1370689
EPI_ISL_1369800
EPI_ISL_1370695
EPI_ISL_1370703
EPI_ISL_1370704
EPI_ISL_1369827
EPI_ISL_1369833
EPI_ISL_1370733
EPI_ISL_1370734
EPI_ISL_1370738
EPI_ISL_1369843
EPI_ISL_1369844
EPI_ISL_1369845
EPI_ISL_1370740
EPI_ISL_1369853
EPI_ISL_1370744
EPI_ISL_1369858
EPI_ISL_1370754
EPI_ISL_1370975
EPI_ISL_1371021
EPI_ISL_1455721
EPI_ISL_1456729
EPI_ISL_1456731
EPI_ISL_1455722
EPI_ISL_1456421
EPI_ISL_1456735
EPI_ISL_1456738
EPI_ISL_1456739
EPI_ISL_1456741
EPI_ISL_1455725
EPI_ISL_1455728
EPI_ISL_1455729
EPI_ISL_1456424
EPI_ISL_1455731
EPI_ISL_1456744
EPI_ISL_1456745
EPI_ISL_1456425
EPI_ISL_1456746
EPI_ISL_1456747
EPI_ISL_1456749
EPI_ISL_1455733
EPI_ISL_1457521
EPI_ISL_1456753
EPI_ISL_1456665
EPI_ISL_1455734
EPI_ISL_1456754
EPI_ISL_1456758
EPI_ISL_1455736
EPI_ISL_1455737
EPI_ISL_1457625
EPI_ISL_1455740
EPI_ISL_1455682
EPI_ISL_1455741
EPI_ISL_1456427
EPI_ISL_1456762
EPI_ISL_1455742
EPI_ISL_1455743
EPI_ISL_1456428
EPI_ISL_1456767
EPI_ISL_1455744
EPI_ISL_1456429
EPI_ISL_1456770
EPI_ISL_1456431
EPI_ISL_1455688
EPI_ISL_1455746
EPI_ISL_1455747
EPI_ISL_1456773
EPI_ISL_1456432
EPI_ISL_1456778
EPI_ISL_1456433
EPI_ISL_1455751
EPI_ISL_1455754
EPI_ISL_1456783
EPI_ISL_1456784
EPI_ISL_1456434
EPI_ISL_1456435
EPI_ISL_1455755
EPI_ISL_1456436
EPI_ISL_1456788
EPI_ISL_1456666
EPI_ISL_1455756
EPI_ISL_1455757
EPI_ISL_1455758
EPI_ISL_1456792
EPI_ISL_1455760
EPI_ISL_1457629
EPI_ISL_1456795
EPI_ISL_1456796
EPI_ISL_1456437
EPI_ISL_1456800
EPI_ISL_1456594
EPI_ISL_1456804
EPI_ISL_1456805
EPI_ISL_1456807
EPI_ISL_1456439
EPI_ISL_1457631
EPI_ISL_1456811
EPI_ISL_1456440
EPI_ISL_1456815
EPI_ISL_1456816
EPI_ISL_1456635
EPI_ISL_1456817
EPI_ISL_1455766
EPI_ISL_1456820
EPI_ISL_1456442
EPI_ISL_1455774
EPI_ISL_1457586
EPI_ISL_1457587
EPI_ISL_1456822
EPI_ISL_1456824
EPI_ISL_1455780
EPI_ISL_1455781
EPI_ISL_1455783
EPI_ISL_1456827
EPI_ISL_1456445
EPI_ISL_1456446
EPI_ISL_1456447
EPI_ISL_1456833
EPI_ISL_1455791
EPI_ISL_1456448
EPI_ISL_1456837
EPI_ISL_1455792
EPI_ISL_1455793
EPI_ISL_1455795
EPI_ISL_1456839
EPI_ISL_1456841
EPI_ISL_1456845
EPI_ISL_1455802
EPI_ISL_1456881
EPI_ISL_1456882
EPI_ISL_1457588
EPI_ISL_1455915
EPI_ISL_1457309
EPI_ISL_1456142
EPI_ISL_1457478
EPI_ISL_1456614
EPI_ISL_1457482
EPI_ISL_1457486
EPI_ISL_1457602
EPI_ISL_1456329
EPI_ISL_1456336
EPI_ISL_1521461
EPI_ISL_1521462
EPI_ISL_1521467
EPI_ISL_1521479
EPI_ISL_1521487
EPI_ISL_1520645
EPI_ISL_1520646
EPI_ISL_1520652
EPI_ISL_1520656
EPI_ISL_1521305
EPI_ISL_1522117
EPI_ISL_1522151
EPI_ISL_1521089
EPI_ISL_1521498
EPI_ISL_1521499
EPI_ISL_1521501
EPI_ISL_1521502
EPI_ISL_1521306
EPI_ISL_1521505
EPI_ISL_1520658
EPI_ISL_1521508
EPI_ISL_1520659
EPI_ISL_1521345
EPI_ISL_1521513
EPI_ISL_1521091
EPI_ISL_1520665
EPI_ISL_1520666
EPI_ISL_1521092
EPI_ISL_1521519
EPI_ISL_1521520
EPI_ISL_1520668
EPI_ISL_1520670
EPI_ISL_1521095
EPI_ISL_1520673
EPI_ISL_1521527
EPI_ISL_1521096
EPI_ISL_1520676
EPI_ISL_1521098
EPI_ISL_1521532
EPI_ISL_1522155
EPI_ISL_1521541
EPI_ISL_1520698
EPI_ISL_1521246
EPI_ISL_1521104
EPI_ISL_1520705
EPI_ISL_1521287
EPI_ISL_1521288
EPI_ISL_1522156
EPI_ISL_1521565
EPI_ISL_1521110
EPI_ISL_1521567
EPI_ISL_1521569
EPI_ISL_1521112
EPI_ISL_1521113
EPI_ISL_1521289
EPI_ISL_1521576
EPI_ISL_1521581
EPI_ISL_1521582
EPI_ISL_1521588
EPI_ISL_1520462
EPI_ISL_1520724
EPI_ISL_1520725
EPI_ISL_1522098
EPI_ISL_1521118
EPI_ISL_1521590
EPI_ISL_1521599
EPI_ISL_1521600
EPI_ISL_1520734
EPI_ISL_1521603
EPI_ISL_1521604
EPI_ISL_1521606
EPI_ISL_1521609
EPI_ISL_1521610
EPI_ISL_1520743
EPI_ISL_1520744
EPI_ISL_1521611
EPI_ISL_1521612
EPI_ISL_1520748
EPI_ISL_1521614
EPI_ISL_1521615
EPI_ISL_1520750
EPI_ISL_1520753
EPI_ISL_1522064
EPI_ISL_1520755
EPI_ISL_1521619
EPI_ISL_1520756
EPI_ISL_1520757
EPI_ISL_1522100
EPI_ISL_1521625
EPI_ISL_1521318
EPI_ISL_1522159
EPI_ISL_1521632
EPI_ISL_1520761
EPI_ISL_1520762
EPI_ISL_1520765
EPI_ISL_1521637
EPI_ISL_1521639
EPI_ISL_1520766
EPI_ISL_1520771
EPI_ISL_1521642
EPI_ISL_1521275
EPI_ISL_1521646
EPI_ISL_1521647
EPI_ISL_1520775
EPI_ISL_1520778
EPI_ISL_1521649
EPI_ISL_1521654
EPI_ISL_1521655
EPI_ISL_1520781
EPI_ISL_1520782
EPI_ISL_1521663
EPI_ISL_1520784
EPI_ISL_1520785
EPI_ISL_1521671
EPI_ISL_1521320
EPI_ISL_1520789
EPI_ISL_1520790
EPI_ISL_1520792
EPI_ISL_1521687
EPI_ISL_1520794
EPI_ISL_1521692
EPI_ISL_1520800
EPI_ISL_1520801
EPI_ISL_1520804
EPI_ISL_1520806
EPI_ISL_1521707
EPI_ISL_1520807
EPI_ISL_1522134
EPI_ISL_1521714
EPI_ISL_1521126
EPI_ISL_1520815
EPI_ISL_1520823
EPI_ISL_1521794
EPI_ISL_1521994
EPI_ISL_1596088
EPI_ISL_1596532
EPI_ISL_1596586
EPI_ISL_1596596
EPI_ISL_1596597
EPI_ISL_1596600
EPI_ISL_1596603
EPI_ISL_1596609
EPI_ISL_1596610
EPI_ISL_1596615
EPI_ISL_1596618
EPI_ISL_1596624
EPI_ISL_1596628
EPI_ISL_1596632
EPI_ISL_1596633
EPI_ISL_1596637
EPI_ISL_1596639
EPI_ISL_1596646
EPI_ISL_1596651
EPI_ISL_1596652
EPI_ISL_1596653
EPI_ISL_1596662
EPI_ISL_1596663
EPI_ISL_1596665
EPI_ISL_1596667
EPI_ISL_1596689
EPI_ISL_1596690
EPI_ISL_1596692
EPI_ISL_1596694
EPI_ISL_1596700
EPI_ISL_1596702
EPI_ISL_1596708
EPI_ISL_1596709
EPI_ISL_1596710
EPI_ISL_1596712
EPI_ISL_1596720
EPI_ISL_1596724
EPI_ISL_1596730
EPI_ISL_1596731
EPI_ISL_1596735
EPI_ISL_1596736
EPI_ISL_1596738
EPI_ISL_1596745
EPI_ISL_1596746
EPI_ISL_1596748
EPI_ISL_1596751
EPI_ISL_1596780
EPI_ISL_1596782
EPI_ISL_1596785
EPI_ISL_1596791
EPI_ISL_1596794
EPI_ISL_1596805
EPI_ISL_1596807
EPI_ISL_1596808
EPI_ISL_1596809
EPI_ISL_1596812
EPI_ISL_1596814
EPI_ISL_1596815
EPI_ISL_1596825
EPI_ISL_1596827
EPI_ISL_1596831
EPI_ISL_1596832
EPI_ISL_1596838
EPI_ISL_1596839
EPI_ISL_1596842
EPI_ISL_1596843
EPI_ISL_1596845
EPI_ISL_1596851
EPI_ISL_1596861
EPI_ISL_1596864
EPI_ISL_1596961
EPI_ISL_1596967
EPI_ISL_1596970
EPI_ISL_1596974
EPI_ISL_1596976
EPI_ISL_1596977
EPI_ISL_1596978
EPI_ISL_1596979
EPI_ISL_1596980
EPI_ISL_1596981
EPI_ISL_1596988
EPI_ISL_1596989
EPI_ISL_1596990
EPI_ISL_1596992
EPI_ISL_1597001
EPI_ISL_1597002
EPI_ISL_1597003
EPI_ISL_1597004
EPI_ISL_1597006
EPI_ISL_1597012
EPI_ISL_1597014
EPI_ISL_1597015
EPI_ISL_1597019
EPI_ISL_1597023
EPI_ISL_1597024
EPI_ISL_1597028
EPI_ISL_1597030
EPI_ISL_1597035
EPI_ISL_1597045
EPI_ISL_1597046
EPI_ISL_1597048
EPI_ISL_1597051
EPI_ISL_1597059
EPI_ISL_1597060
EPI_ISL_1597065
EPI_ISL_1597066
EPI_ISL_1597067
EPI_ISL_1597068
EPI_ISL_1597075
EPI_ISL_1597076
EPI_ISL_1597077
EPI_ISL_1597087
EPI_ISL_1597088
EPI_ISL_1597095
EPI_ISL_1597097
EPI_ISL_1597098
EPI_ISL_1597106
EPI_ISL_1597108
EPI_ISL_1597110
EPI_ISL_1597112
EPI_ISL_1597117
EPI_ISL_1597123
EPI_ISL_1597124
EPI_ISL_1597142
EPI_ISL_1597148
EPI_ISL_1597149
EPI_ISL_1597150
EPI_ISL_1597153
EPI_ISL_1597163
EPI_ISL_1597165
EPI_ISL_1597168
EPI_ISL_1597171
EPI_ISL_1597172
EPI_ISL_1597178
EPI_ISL_1597180
EPI_ISL_1597194
EPI_ISL_1597197
EPI_ISL_1597201
EPI_ISL_1597209
EPI_ISL_1597210
EPI_ISL_1597212
EPI_ISL_1597213
EPI_ISL_1597220
EPI_ISL_1597222
EPI_ISL_1597388
EPI_ISL_1597490
EPI_ISL_1703031
EPI_ISL_1703040
EPI_ISL_1703049
EPI_ISL_1703050
EPI_ISL_1703058
EPI_ISL_1703059
EPI_ISL_1703060
EPI_ISL_1703065
EPI_ISL_1703066
EPI_ISL_1703067
EPI_ISL_1703068
EPI_ISL_1703073
EPI_ISL_1703074
EPI_ISL_1703081
EPI_ISL_1703087
EPI_ISL_1703088
EPI_ISL_1703230
EPI_ISL_1703243
EPI_ISL_1703596
EPI_ISL_1703613
EPI_ISL_1703633
EPI_ISL_1704862
EPI_ISL_1705592
EPI_ISL_1705638
EPI_ISL_1705641
EPI_ISL_1705947
EPI_ISL_1705968
EPI_ISL_1705987
EPI_ISL_1792909
EPI_ISL_1792317
EPI_ISL_1792318
EPI_ISL_1792144
EPI_ISL_1792145
EPI_ISL_1792146
EPI_ISL_1792447
EPI_ISL_1792319
EPI_ISL_1792861
EPI_ISL_1792150
EPI_ISL_1961951
EPI_ISL_1962426
EPI_ISL_1961176
EPI_ISL_1961348
EPI_ISL_1962427
EPI_ISL_1962429
EPI_ISL_1961367
EPI_ISL_1962434
EPI_ISL_1962435
EPI_ISL_1961374
EPI_ISL_1961873
EPI_ISL_1961955
EPI_ISL_1961379
EPI_ISL_1962440
EPI_ISL_1961383
EPI_ISL_1962445
EPI_ISL_1961958
EPI_ISL_1961177
EPI_ISL_1961387
EPI_ISL_1961959
EPI_ISL_1962285
EPI_ISL_1962452
EPI_ISL_1961960
EPI_ISL_1962454
EPI_ISL_1961389
EPI_ISL_1962455
EPI_ISL_1961391
EPI_ISL_1962461
EPI_ISL_1961962
EPI_ISL_1962463
EPI_ISL_1961963
EPI_ISL_1961397
EPI_ISL_1961398
EPI_ISL_1962469
EPI_ISL_1962472
EPI_ISL_1961965
EPI_ISL_1961401
EPI_ISL_1961155
EPI_ISL_1961402
EPI_ISL_1961967
EPI_ISL_1962478
EPI_ISL_1961404
EPI_ISL_1962483
EPI_ISL_1962219
EPI_ISL_1962485
EPI_ISL_1961407
EPI_ISL_1961974
EPI_ISL_1961975
EPI_ISL_1961413
EPI_ISL_1961978
EPI_ISL_1961415
EPI_ISL_1962500
EPI_ISL_1961981
EPI_ISL_1961424
EPI_ISL_1961178
EPI_ISL_1961427
EPI_ISL_1961987
EPI_ISL_1961988
EPI_ISL_1962196
EPI_ISL_1961435
EPI_ISL_1962521
EPI_ISL_1961438
EPI_ISL_1962938
EPI_ISL_1962284
EPI_ISL_1962524
EPI_ISL_1961439
EPI_ISL_1961440
EPI_ISL_1961990
EPI_ISL_1961992
EPI_ISL_1961179
EPI_ISL_1962910
EPI_ISL_1962535
EPI_ISL_1961449
EPI_ISL_1962538
EPI_ISL_1961995
EPI_ISL_1961450
EPI_ISL_1961453
EPI_ISL_1962262
EPI_ISL_1961998
EPI_ISL_1961999
EPI_ISL_1962000
EPI_ISL_1962002
EPI_ISL_1962546
EPI_ISL_1961462
EPI_ISL_1962004
EPI_ISL_1962006
EPI_ISL_1962223
EPI_ISL_1962553
EPI_ISL_1961464
EPI_ISL_1961465
EPI_ISL_1962906
EPI_ISL_1962556
EPI_ISL_1961468
EPI_ISL_1962560
EPI_ISL_1962562
EPI_ISL_1962007
EPI_ISL_1962563
EPI_ISL_1961472
EPI_ISL_1962011
EPI_ISL_1962012
EPI_ISL_1961473
EPI_ISL_1962564
EPI_ISL_1962565
EPI_ISL_1962911
EPI_ISL_1962017
EPI_ISL_1962225
EPI_ISL_1961482
EPI_ISL_1961483
EPI_ISL_1962019
EPI_ISL_1962571
EPI_ISL_1962197
EPI_ISL_1962022
EPI_ISL_1962023
EPI_ISL_1961487
EPI_ISL_1962024
EPI_ISL_1962026
EPI_ISL_1962028
EPI_ISL_1962575
EPI_ISL_1961492
EPI_ISL_1961495
EPI_ISL_1962580
EPI_ISL_1962032
EPI_ISL_1962033
EPI_ISL_1961501
EPI_ISL_1961504
EPI_ISL_1962229
EPI_ISL_1961505
EPI_ISL_1962034
EPI_ISL_1962589
EPI_ISL_1961514
EPI_ISL_1961515
EPI_ISL_1961523
EPI_ISL_1962037
EPI_ISL_1961525
EPI_ISL_1962201
EPI_ISL_1962602
EPI_ISL_1962605
EPI_ISL_1961528
EPI_ISL_1962039
EPI_ISL_1962040
EPI_ISL_1962041
EPI_ISL_1961189
EPI_ISL_1962043
EPI_ISL_1961534
EPI_ISL_1962618
EPI_ISL_1962623
EPI_ISL_1961540
EPI_ISL_1962627
EPI_ISL_1962631
EPI_ISL_1961545
EPI_ISL_1963007
EPI_ISL_1962289
EPI_ISL_1962052
EPI_ISL_1962054
EPI_ISL_1962186
EPI_ISL_1961552
EPI_ISL_1962643
EPI_ISL_1962913
EPI_ISL_1962055
EPI_ISL_1962652
EPI_ISL_1961560
EPI_ISL_1961561
EPI_ISL_1961564
EPI_ISL_1961565
EPI_ISL_1962655
EPI_ISL_1962656
EPI_ISL_1961569
EPI_ISL_1961570
EPI_ISL_1962657
EPI_ISL_1961196
EPI_ISL_1962659
EPI_ISL_1962660
EPI_ISL_1962661
EPI_ISL_1962664
EPI_ISL_1961575
EPI_ISL_1962925
EPI_ISL_1961623
EPI_ISL_2217835
EPI_ISL_2093028
EPI_ISL_2093177
EPI_ISL_2093343
EPI_ISL_2093740
EPI_ISL_2094251
EPI_ISL_2093789
EPI_ISL_2093490
EPI_ISL_2219306
EPI_ISL_2216169
EPI_ISL_2218922
EPI_ISL_2218098
EPI_ISL_2218118
EPI_ISL_2218121
EPI_ISL_2216207
EPI_ISL_2218123
EPI_ISL_2216216
EPI_ISL_2219115
EPI_ISL_2219364
EPI_ISL_2218131
EPI_ISL_2220448
EPI_ISL_2219367
EPI_ISL_2219370
EPI_ISL_2219376
EPI_ISL_2218138
EPI_ISL_2218141
EPI_ISL_2216243
EPI_ISL_2219405
EPI_ISL_2216254
EPI_ISL_2219412
EPI_ISL_2218149
EPI_ISL_2218995
EPI_ISL_2219421
EPI_ISL_2218151
EPI_ISL_2216264
EPI_ISL_2216266
EPI_ISL_2216268
EPI_ISL_2220486
EPI_ISL_2219490
EPI_ISL_2218156
EPI_ISL_2218159
EPI_ISL_2218161
EPI_ISL_2219498
EPI_ISL_2216275
EPI_ISL_2219504
EPI_ISL_2216281
EPI_ISL_2216289
EPI_ISL_2218166
EPI_ISL_2216308
EPI_ISL_2219513
EPI_ISL_2219514
EPI_ISL_2219519
EPI_ISL_2219523
EPI_ISL_2215430
EPI_ISL_2215727
EPI_ISL_2218172
EPI_ISL_2219530
EPI_ISL_2216357
EPI_ISL_2215481
EPI_ISL_2219546
EPI_ISL_2218177
EPI_ISL_2219548
EPI_ISL_2216359
EPI_ISL_2216360
EPI_ISL_2218183
EPI_ISL_2218187
EPI_ISL_2216363
EPI_ISL_2218190
EPI_ISL_2216368
EPI_ISL_2216373
EPI_ISL_2218200
EPI_ISL_2216376
EPI_ISL_2219566
EPI_ISL_2219567
EPI_ISL_2220403
EPI_ISL_2216396
EPI_ISL_2218205
EPI_ISL_2219575
EPI_ISL_2218212
EPI_ISL_2216404
EPI_ISL_2219591
EPI_ISL_2217869
EPI_ISL_2218239
EPI_ISL_2216445
EPI_ISL_2219672
EPI_ISL_2218824
EPI_ISL_2216665
EPI_ISL_2219828
EPI_ISL_2218460
EPI_ISL_2219927
EPI_ISL_2218469
EPI_ISL_2218476
EPI_ISL_2218478
EPI_ISL_2218907
EPI_ISL_2218910
EPI_ISL_2218493
EPI_ISL_2216893
EPI_ISL_2220052
EPI_ISL_2220125
EPI_ISL_2220187
EPI_ISL_2217483
EPI_ISL_2217489
EPI_ISL_2218642
EPI_ISL_2217499
EPI_ISL_2218650
EPI_ISL_2217504
EPI_ISL_2217507
EPI_ISL_2220205
EPI_ISL_2218652
EPI_ISL_2218655
EPI_ISL_2220213
EPI_ISL_2218657
EPI_ISL_2219088
EPI_ISL_2218664
EPI_ISL_2217545
EPI_ISL_2218666
EPI_ISL_2220257
EPI_ISL_2218669
EPI_ISL_2218671
EPI_ISL_2217555
EPI_ISL_2220267
EPI_ISL_2218681
EPI_ISL_2218709
EPI_ISL_2303307
EPI_ISL_2303448
EPI_ISL_2303449
EPI_ISL_2302966
EPI_ISL_2302290
EPI_ISL_2302968
EPI_ISL_2302292
EPI_ISL_2303452
EPI_ISL_2303340
EPI_ISL_2302293
EPI_ISL_2303399
EPI_ISL_2302294
EPI_ISL_2302973
EPI_ISL_2302295
EPI_ISL_2302296
EPI_ISL_2303458
EPI_ISL_2302297
EPI_ISL_2302298
EPI_ISL_2302975
EPI_ISL_2302976
EPI_ISL_2302300
EPI_ISL_2303343
EPI_ISL_2303459
EPI_ISL_2302978
EPI_ISL_2302301
EPI_ISL_2302979
EPI_ISL_2302980
EPI_ISL_2302305
EPI_ISL_2303462
EPI_ISL_2303908
EPI_ISL_2303939
EPI_ISL_2302982
EPI_ISL_2303468
EPI_ISL_2302987
EPI_ISL_2302312
EPI_ISL_2303469
EPI_ISL_2302988
EPI_ISL_2303486
EPI_ISL_2302348
EPI_ISL_2303011
EPI_ISL_2302353
EPI_ISL_2303489
EPI_ISL_2302360
EPI_ISL_2302361
EPI_ISL_2302365
EPI_ISL_2303495
EPI_ISL_2302370
EPI_ISL_2302371
EPI_ISL_2302373
EPI_ISL_2303022
EPI_ISL_2303501
EPI_ISL_2302376
EPI_ISL_2303044
EPI_ISL_2303309
EPI_ISL_2303530
EPI_ISL_2303533
EPI_ISL_2303940
EPI_ISL_2303535
EPI_ISL_2302424
EPI_ISL_2303542
EPI_ISL_2302434
EPI_ISL_2303048
EPI_ISL_2302439
EPI_ISL_2302440
EPI_ISL_2302441
EPI_ISL_2303550
EPI_ISL_2302444
EPI_ISL_2303318
EPI_ISL_2303049
EPI_ISL_2303551
EPI_ISL_2302447
EPI_ISL_2303050
EPI_ISL_2303051
EPI_ISL_2303554
EPI_ISL_2302450
EPI_ISL_2302451
EPI_ISL_2303053
EPI_ISL_2303557
EPI_ISL_2303558
EPI_ISL_2303914
EPI_ISL_2303560
EPI_ISL_2303341
EPI_ISL_2303562
EPI_ISL_2302454
EPI_ISL_2302455
EPI_ISL_2303059
EPI_ISL_2303565
EPI_ISL_2303061
EPI_ISL_2302459
EPI_ISL_2303900
EPI_ISL_2303063
EPI_ISL_2303570
EPI_ISL_2303066
EPI_ISL_2303575
EPI_ISL_2302468
EPI_ISL_2303068
EPI_ISL_2302470
EPI_ISL_2302471
EPI_ISL_2303578
EPI_ISL_2303580
EPI_ISL_2302473
EPI_ISL_2303070
EPI_ISL_2302474
EPI_ISL_2302476
EPI_ISL_2303072
EPI_ISL_2303073
EPI_ISL_2302478
EPI_ISL_2302479
EPI_ISL_2302480
EPI_ISL_2303074
EPI_ISL_2303075
EPI_ISL_2303077
EPI_ISL_2303583
EPI_ISL_2302481
EPI_ISL_2303585
EPI_ISL_2302483
EPI_ISL_2303079
EPI_ISL_2302485
EPI_ISL_2302486
EPI_ISL_2303587
EPI_ISL_2302487
EPI_ISL_2303588
EPI_ISL_2303589
EPI_ISL_2303080
EPI_ISL_2302489
EPI_ISL_2302490
EPI_ISL_2303591
EPI_ISL_2302493
EPI_ISL_2302494
EPI_ISL_2302495
EPI_ISL_2302497
EPI_ISL_2303593
EPI_ISL_2302498
EPI_ISL_2302499
EPI_ISL_2302501
EPI_ISL_2302502
EPI_ISL_2302503
EPI_ISL_2302505
EPI_ISL_2303084
EPI_ISL_2303594
EPI_ISL_2302506
EPI_ISL_2303085
EPI_ISL_2302508
EPI_ISL_2302509
EPI_ISL_2303597
EPI_ISL_2302510
EPI_ISL_2302511
EPI_ISL_2303598
EPI_ISL_2303599
EPI_ISL_2303600
EPI_ISL_2303087
EPI_ISL_2302514
EPI_ISL_2302515
EPI_ISL_2303604
EPI_ISL_2303605
EPI_ISL_2303606
EPI_ISL_2303607
EPI_ISL_2303089
EPI_ISL_2302521
EPI_ISL_2303614
EPI_ISL_2302522
EPI_ISL_2303617
EPI_ISL_2303091
EPI_ISL_2303618
EPI_ISL_2302523
EPI_ISL_2302525
EPI_ISL_2303620
EPI_ISL_2302526
EPI_ISL_2302528
EPI_ISL_2303093
EPI_ISL_2303622
EPI_ISL_2303094
EPI_ISL_2302530
EPI_ISL_2303095
EPI_ISL_2303958
EPI_ISL_2303625
EPI_ISL_2302533
EPI_ISL_2303096
EPI_ISL_2302925
EPI_ISL_2302536
EPI_ISL_2303629
EPI_ISL_2303098
EPI_ISL_2303633
EPI_ISL_2303634
EPI_ISL_2303635
EPI_ISL_2302544
EPI_ISL_2303637
EPI_ISL_2303638
EPI_ISL_2303639
EPI_ISL_2303101
EPI_ISL_2302547
EPI_ISL_2303102
EPI_ISL_2302197
EPI_ISL_2303321
EPI_ISL_2303103
EPI_ISL_2303104
EPI_ISL_2303106
EPI_ISL_2303643
EPI_ISL_2303407
EPI_ISL_2303109
EPI_ISL_2302550
EPI_ISL_2303646
EPI_ISL_2302552
[truncated: 25,053 more rows]
